# Supplementary material for: Does Molecular and Structural Evolution Shape the Speedy Grass Stomata?
Source: Front Plant Sci. 2020 Apr 21;11:333. doi: 10.3389/fpls.2020.00333 (PMC7186404; doi:10.3389/fpls.2020.00333)
Supplement: Supplementary file 2 [file Table_1.xlsx]

## Sheet: Table S1
Table S1. Number of genes of families for stomatal development and epidermal patterning from the 1KP database in 411 eudicots and monocots and stomatal types.
id	SCRs	SHRs	SCRMs	SMFs	EPFL9	EPFLs	EPFs	ERECTAs	TMMs	MAPKs	BASLs	POLARs	BRXs	PANs	NAPs	PIRs	Species	Stomatal type
AALA	1	1	3	3	1	0	0	32	0	13	0	1	0	18	3	1	Meliosma cuneifolia
AAXJ	0	1	2	6	2	0	1	37	4	11	0	1	3	50	1	3	Atriplex prostrata
ABSS	1	3	3	7	0	3	0	55	3	14	0	0	5	63	1	3	Sassafras albidum
ADHK	2	5	2	6	1	4	1	26	1	10	0	1	2	30	4	4	Galax urceolata
AFLV	2	1	2	5	0	0	0	73	2	13	0	0	3	58	1	2	Xerophyllum asphodeloides	Anomocytic
AHRN	0	1	4	0	0	2	0	53	2	14	0	0	3	71	2	1	Cuscuta pentagona
AIOU	2	2	3	3	0	2	1	79	4	19	0	0	6	62	3	2	Brugmansia sanguinea
AJFN	2	3	5	8	1	2	0	88	4	20	0	0	4	86	1	2	Myodocarpus sp.
AJJE	2	0	3	1	0	0	0	67	0	18	0	0	3	28	1	2	Terminalia neotaliala
ALUC	2	1	3	1	0	0	0	76	2	23	0	0	1	36	3	4	Ipomoea quamoclit
ARYD	3	3	3	7	0	0	0	73	2	15	0	1	4	71	1	1	Oenothera laciniata
ASMV	1	2	5	1	1	0	0	111	5	14	0	0	3	52	2	4	Ilex vomitoria
AUGV	0	1	2	6	0	4	1	21	4	9	0	1	5	55	3	1	Capnoides sempervirens
AVJK	1	1	4	10	0	1	0	69	3	11	0	1	6	63	5	4	Cavendishia cuatrecasasii
AXAF	2	0	0	1	0	0	0	10	0	6	0	0	3	12	1	0	Thladiantha villosula
AXBO	1	2	2	3	0	0	0	33	1	5	0	0	1	38	3	4	Sinojackia xylocarpa
AXNH	3	3	2	5	0	0	2	81	2	15	0	0	3	66	1	1	Oenothera filiformis
AYMT	1	2	1	2	0	0	1	10	3	10	0	0	2	23	2	1	Eucalyptus leucoxylon
Arath_TAIR10	1	1	2	10	1	6	3	127	1	18	1	2	6	11	1	1	Arabidopsis thaliana
BCGB	2	5	4	7	0	0	0	71	3	15	0	0	2	52	2	4	Cinnamomum camphora
BDJQ	2	1	3	1	0	0	0	77	2	24	0	0	2	30	7	3	Zingiber officinale	Paracytic/tetracytic
BEFC	2	3	6	4	0	0	0	122	8	21	0	1	4	45	1	3	Manilkara zapota
BEKN	2	1	3	4	1	2	0	278	10	16	0	0	4	113	1	4	Papaver rhoeas
BERS	3	3	2	2	0	1	0	45	0	10	0	0	4	35	4	3	Zaleya pentandra
BFJL	2	3	2	9	3	0	1	108	7	17	0	0	5	72	1	1	Cornus florida
BJKT	1	2	2	1	0	0	0	26	0	6	0	0	4	17	3	2	Delosperma echinatum
BLAJ	3	5	4	5	0	0	0	70	8	16	0	1	3	54	5	3	Hemerocallis spp.	Anomocytic
BNTL	1	4	7	2	1	1	0	45	1	22	0	0	4	61	1	1	Souroubea exauriculata
BOLZ	3	3	5	3	0	0	0	100	7	30	0	1	7	83	2	2	Atropa belladonna
BPKH	0	0	1	1	0	0	0	60	3	13	0	1	2	46	1	1	Neurachne annularis	graminoid
BRUD	2	2	2	7	0	2	0	55	2	16	0	0	3	53	3	3	Typha latifolia	graminoid
BSEY	1	1	2	5	1	2	0	45	2	20	1	1	6	67	1	1	Daenikera sp.
BSTR	0	4	4	8	1	2	0	52	1	17	0	0	4	60	1	1	Chondropetalum tectorum	graminoid
BSVG	2	2	3	3	0	0	0	56	2	10	0	0	3	41	2	3	Gyrocarpus americanus
BWRK	2	1	2	6	0	1	1	59	5	17	0	2	5	61	3	2	Alternanthera sessilis
BXAY	4	0	1	1	0	1	0	73	2	20	0	1	3	32	3	3	Neurachne minor	graminoid
BYNZ	3	2	1	1	0	0	0	49	2	5	0	1	1	27	3	3	Portulaca umbraticola
BYPY	1	1	2	3	0	0	0	61	4	11	0	0	5	41	4	3	Brocchinia reducta	graminoid
BYQM	2	0	2	5	0	4	0	36	2	8	0	0	2	53	1	2	Posidonia australis	absent
BZDF	5	4	1	7	0	0	1	74	4	11	0	1	5	79	1	1	Oenothera biennis
CAQZ	0	2	3	2	1	0	0	96	3	19	0	0	3	39	4	1	Symphoricarpos sp.
CBJR	2	2	2	6	2	0	1	37	2	9	0	0	4	55	2	2	Atriplex rosea
CCID	2	2	5	8	1	4	0	42	5	17	0	1	2	54	2	2	Akebia trifoliata
CIAC	1	2	6	4	0	1	0	73	2	15	0	0	7	56	2	3	Bergenia sp.
CIEA	3	1	1	0	0	0	0	49	1	13	0	0	1	40	2	0	Juncus inflexus	graminoid
CJGZ	2	1	2	3	0	0	0	39	1	10	0	0	3	47	4	3	Oenothera nana
CKKR	0	1	1	2	0	2	1	80	2	16	0	0	1	46	2	3	Astilbe chinensis
CLMX	1	3	2	6	1	1	1	53	3	13	0	1	3	47	2	5	Escallonia rubra
CLNU	1	2	3	3	1	0	0	69	2	14	0	1	2	45	4	5	Escallonia sp. cv. Newport
CMCY	3	1	2	9	0	3	2	91	5	16	0	0	5	66	7	1	Hesperaloe parviflora	Anomocytic
CMFF	1	0	2	4	0	0	0	15	0	5	0	0	1	16	2	2	Lupinus polyphyllus
CNTZ	2	0	0	0	0	0	0	9	0	7	0	0	1	11	1	0	Oncidium sphacelatum	Anomocytic
COCP	1	1	2	3	0	0	0	29	0	14	0	0	3	16	2	2	Triglochin maritima	Paracytic/tetracytic
CPKP	1	0	3	1	0	0	0	54	0	12	0	0	1	36	3	2	Lophophora williamsii
CPLT	1	1	2	1	0	2	1	25	0	7	0	0	3	20	1	2	Portulaca grandiflora
CPOC	3	2	4	2	0	0	0	150	11	24	0	0	3	91	5	6	Convolvulus arvensis
CSSK	4	0	1	0	0	0	0	38	0	8	0	0	1	24	3	2	Houttuynia cordata
CTSS	1	1	3	1	0	1	0	44	2	7	0	0	1	31	3	3	Tellima breviflora
CTYH	0	0	1	2	0	0	0	56	2	15	0	0	2	43	4	5	Basella alba
CUTE	0	1	3	3	0	0	0	37	3	10	0	0	3	39	1	4	Blutaparon vermiculare
CVDF	1	1	0	5	1	2	0	35	3	15	0	0	2	66	1	2	Simmondsia chinensis
CWYJ	1	3	2	5	0	3	0	74	3	24	0	0	2	56	5	3	Heracleum lanatum
CWZU	1	2	2	4	0	0	1	82	5	12	0	0	3	46	4	3	Betula pendula
DAAD	0	1	1	3	1	0	1	29	1	9	0	0	2	33	2	0	Ardisia revoluta
DAYQ	2	2	2	5	0	3	0	70	5	18	0	1	4	65	2	2	Mitella pentandra
DFYF	2	0	2	2	1	0	0	110	4	15	0	1	2	56	3	3	Ilex sp.
DGXS	6	2	3	8	0	3	0	74	5	11	0	0	5	79	1	1	Freycinetia multiflora	Paracytic/tetracytic
DHPO	2	2	2	2	1	2	0	60	2	9	0	0	1	57	1	1	Eupomatia bennettii
DLAI	1	2	1	6	0	1	0	50	4	19	0	0	4	28	4	2	Solanum lasiophyllum
DLJZ	1	1	2	7	0	3	1	83	2	19	0	0	3	63	3	2	Solanum ptychanthum
DMIN	2	0	3	1	0	0	0	78	0	20	0	1	3	60	2	1	Phycella aff. cyrtanthoides	Anomocytic
DPFW	0	2	1	3	0	0	0	42	1	20	0	0	2	28	7	3	Zephyranthes treatiae	Anomocytic
DRIL	1	1	3	3	1	2	0	52	2	17	0	0	2	59	3	2	Kalanchoe crenato-diagremontiana
DSUV	2	2	3	3	0	2	0	47	5	13	0	0	4	61	4	4	Asclepias curassavica
DWZT	0	1	0	1	0	0	0	8	0	3	0	0	1	11	1	1	Sagittaria latifolia	Paracytic/tetracytic
DXQW	2	4	7	9	1	2	0	50	5	18	0	0	4	85	3	1	Juglans nigra
DZLN	1	2	2	4	0	0	0	74	5	10	0	0	1	53	1	2	Oenothera picensis
ECTD	3	2	1	2	1	2	0	46	0	14	0	0	6	39	2	1	Gentiana acaulis
EDBB	1	2	5	2	1	0	0	67	2	17	0	0	3	81	1	2	Polyscias fruticosa
EDEQ	1	1	2	2	1	2	0	107	3	20	0	0	2	59	1	1	Wrightia natalensis
EDIT	2	2	2	2	0	0	0	34	1	8	0	1	3	47	4	1	Sesuvium verrucosum
EFCZ	3	2	2	11	1	2	0	185	5	36	0	3	8	112	1	2	Eleusine coracana	graminoid
EMBR	2	1	2	2	0	0	0	75	3	24	0	0	1	62	1	2	Ipomoea pubescens
EMJJ	3	1	2	2	0	0	0	47	1	9	0	2	1	59	1	2	Borya sphaerocephala	Paracytic/tetracytic
EQYT	2	3	2	3	0	0	0	63	2	10	0	0	3	49	1	2	Oenothera berlandieri
ERIA	1	1	2	2	0	0	0	41	1	13	0	0	3	30	1	2	Heuchera sanguinea
ERWT	1	1	3	2	0	0	0	43	1	17	0	0	3	51	1	3	Ipomoea coccinea
EVOD	4	1	3	4	0	2	3	77	3	16	0	1	6	102	1	1	Eschscholzia californica
EYRD	1	1	4	10	2	1	2	52	2	20	0	1	5	58	3	2	Alternanthera tenella
EZGR	1	3	2	6	0	3	1	96	3	18	0	2	5	71	4	1	Portulaca oleracea
FAKD	1	0	3	2	0	0	1	54	2	18	0	3	2	42	4	2	Nelumbo sp.
FALI	2	2	2	7	1	2	2	70	1	12	0	1	3	63	2	2	Calycanthus floridus
FCBJ	4	4	5	2	0	1	0	57	2	12	0	0	4	51	3	3	Saxifraga stolonifera
FCEL	1	0	3	3	0	3	1	24	1	11	0	0	3	16	1	1	Phormium tenax	Anomocytic
FEDW	2	4	3	2	0	0	0	48	1	22	0	0	2	44	2	3	Epilobium sp.
FFFY	0	2	1	4	1	1	0	97	8	19	0	0	2	51	2	2	Valeriana officinalis
FGDU	0	2	1	2	0	0	0	70	3	15	0	0	3	42	3	2	Syzygium paniculatum
FGRF	2	2	3	5	0	2	0	38	4	13	0	0	2	61	2	2	Asparagus densiflorus	Anomocytic
FNEN	2	2	2	3	0	3	0	60	0	18	0	1	4	51	4	3	Phlox sp.
FVXD	2	0	2	2	0	1	0	25	2	6	0	0	3	21	2	2	Beta maritima
FWBF	2	0	2	0	1	0	0	52	1	20	0	2	3	29	3	2	Alangium chinense
FYSJ	0	0	5	1	1	1	0	26	2	15	0	0	4	29	3	4	Polygonum convolvulus
FYTP	3	3	2	7	1	3	2	36	2	13	0	2	3	40	3	2	Daphniphyllum macropodum
FZQN	5	2	2	2	0	1	0	87	5	15	0	0	1	66	2	1	Silene latifolia
GBVZ	0	2	1	5	0	2	0	36	4	9	0	0	2	46	1	3	Thalictrum thalictroides
GCYL	0	1	1	2	0	2	0	31	1	7	0	0	0	31	4	1	Portulaca suffruticosa
GDKK	1	0	1	3	0	0	0	58	1	11	0	0	2	22	6	4	Gloriosa superba	Anomocytic
GEHT	2	3	5	10	3	5	2	14	1	15	0	3	8	38	1	1	Gleditsia triacanthos
GGJD	2	5	4	8	0	4	1	50	3	20	0	0	8	66	4	5	Strychnos spinosa
GHLP	2	2	2	6	0	2	1	81	2	21	0	1	3	70	2	2	Solanum dulcamara
GIPR	1	1	2	3	1	3	1	21	2	9	0	0	2	19	1	2	Aucuba japonica
GJNX	2	0	2	2	0	1	0	34	2	7	0	0	1	39	2	2	Cypselea humifusa
GJPF	1	0	2	2	0	1	0	22	0	9	0	0	1	16	1	1	Allium sativum	Anomocytic
GRRW	3	2	4	1	0	1	0	29	1	13	0	0	1	43	3	2	Grevillea robusta
GSZA	0	3	3	6	2	4	0	93	3	12	0	2	4	66	3	2	Lonicera japonica
GVCB	3	4	3	4	0	0	0	59	5	14	0	0	3	60	1	1	Oenothera affinis
HATH	0	0	2	3	0	0	0	77	2	18	0	1	1	25	4	1	Aristida stricta	graminoid
HDSY	1	2	6	8	0	3	0	56	4	13	0	0	8	68	2	1	Aerva persica
HDWF	2	1	4	5	1	2	1	58	2	23	0	1	7	77	2	3	Francoa appendiculata
HENI	1	2	2	4	1	3	1	49	2	18	0	1	4	44	4	2	Quercus shumardii
HGSM	3	3	4	7	1	1	1	46	1	10	0	0	5	52	3	4	Gelsemium sempervirens
HJMP	1	3	1	5	0	1	0	66	2	20	0	0	7	58	1	2	Astragalus membranaceus
HKMQ	3	2	4	2	0	0	1	54	3	11	0	0	2	44	3	2	Oenothera villaricae
HLJG	4	3	3	6	2	6	0	85	4	18	0	1	10	82	1	2	Viburnum odoratissimum
HOKG	4	1	2	4	0	1	0	98	2	18	0	1	3	58	7	2	Nolina atopocarpa	Anomocytic
HQRJ	1	2	2	6	2	5	1	79	5	20	1	1	6	79	4	3	Loropetalum chinense
HTIP	1	0	2	2	1	0	0	63	2	13	0	0	3	47	3	4	Paeonia lactiflora
HUSX	2	0	2	2	1	2	0	54	2	17	0	0	1	37	3	3	Roridula gorgonias
HWUP	4	1	3	10	0	2	1	41	1	16	0	2	2	54	1	1	Sabal bermudana	Tetracytic
HXJE	0	2	2	3	0	0	0	37	4	14	0	3	2	27	5	2	Serenoa repens	Tetracytic
HZTS	1	1	2	2	0	0	0	47	1	6	0	1	2	46	1	3	Sesuvium portulacastrum
IADP	0	0	0	2	0	0	0	53	2	15	0	0	0	9	1	2	Deschampsia cespitosa	graminoid
ICNN	1	3	5	10	0	2	0	111	7	18	0	0	7	85	5	1	Yucca filamentosa	Anomocytic
IDAU	2	2	2	3	0	0	0	47	1	11	0	0	4	57	2	2	Oenothera elata
IMZV	3	3	4	7	0	0	1	68	4	15	0	1	3	73	1	1	Oenothera grandis
INSP	2	2	2	5	1	1	1	45	4	10	0	0	2	51	2	3	Myrica cerifera
IRAF	2	1	3	6	1	5	0	43	3	24	0	2	8	86	1	2	Argemone mexicana
IUSR	3	3	2	11	1	1	0	52	6	15	0	1	4	53	3	3	Myriophyllum aquaticum
IWIS	1	1	1	2	0	1	0	29	0	8	0	0	2	32	2	3	Portulaca pilosa
IXEM	3	0	4	3	0	1	0	57	3	11	0	0	1	26	2	1	Brodiaea sierrae	Anomocytic
IZNU	2	1	3	1	0	0	0	70	0	18	0	0	1	48	3	2	Ipomoea lobata
JCLQ	0	2	1	4	1	1	0	57	1	11	0	0	5	57	1	1	Apocynum androsaemifolium
JDTY	1	1	3	6	0	0	0	45	3	12	0	1	0	37	1	2	Rhodophiala pratensis	Anomocytic
JETM	4	1	2	3	0	0	0	93	4	36	0	1	3	69	1	1	Bauhinia tomentosa
JEXA	3	3	4	2	0	2	0	52	3	23	0	0	6	73	1	2	Impatiens balsamifera
JGYZ	1	2	1	0	1	0	0	104	6	15	0	0	1	54	1	1	Holarrhena pubescens
JHUL	1	0	2	0	0	0	0	59	1	16	0	0	2	36	6	2	Hemerocallis sp.	Anomocytic
JKNQ	2	2	2	4	0	0	0	61	2	11	0	0	2	54	2	3	Oenothera suffulta suffulta
JLOV	0	0	1	0	0	0	0	3	0	2	0	0	1	2	1	0	Pereskia aculeata
JNUB	2	2	3	4	0	1	0	93	2	21	0	0	5	60	2	3	Maranta leuconeura	Paracytic/tetracytic
JNVS	1	1	2	2	0	3	0	38	2	18	1	0	6	40	2	2	Datura metel
JPDJ	2	2	5	7	1	3	2	49	3	23	0	1	8	66	1	2	Symplocos tinctoria
JSAG	3	1	1	0	0	1	0	63	0	14	0	1	3	49	2	2	Masdevallia yuangensis	Anomocytic
JTQQ	1	1	4	5	0	1	0	68	2	21	0	0	6	73	3	2	Glycyrrhiza lepidota
JTRM	4	5	2	9	3	2	1	91	9	25	0	0	6	96	1	1	Dipsacus asper
JVBR	2	1	2	1	0	0	0	48	2	11	0	1	2	47	1	1	Aloe vera	Anomocytic
KAYP	0	1	3	1	0	0	0	7	0	3	0	0	0	14	0	1	Lindera benzoin
KBRW	1	1	2	3	0	0	0	38	4	11	0	0	3	40	3	4	Oenothera clelandii
KBXS	0	0	2	2	0	1	0	22	2	13	0	0	1	19	2	1	Allium commutatum	Anomocytic
KDCH	1	1	2	2	0	1	0	57	1	9	0	3	0	35	3	3	Portulaca umbraticola
KEGA	5	5	3	3	0	3	0	158	10	43	0	2	8	171	2	6	Glycine soja
KJAA	0	2	2	11	0	0	0	78	4	13	0	0	2	87	5	2	Mollugo pentaphylla
KNMB	4	3	4	6	1	0	0	36	1	13	0	1	3	48	3	2	Lathyrus sativus
KOFB	1	0	3	2	0	0	0	36	2	9	0	0	1	26	2	2	Urginea maritima	Anomocytic
KPUM	2	5	5	5	1	2	0	69	4	25	0	0	8	84	2	1	Exacum affine
KRJP	4	2	3	2	0	0	0	41	0	11	0	0	5	32	2	3	Peumus boldus
KTWL	3	1	2	3	0	3	0	57	1	20	0	1	1	43	4	3	unknown
KVAY	1	2	1	4	0	1	2	19	0	12	0	0	0	19	2	2	Tribulus eichlerianus
KVFU	2	2	1	1	1	1	0	31	0	12	0	1	6	40	2	3	Diospyros malabarica
KWGC	2	2	1	2	1	1	0	73	5	10	0	0	2	49	3	3	Crassula perforata
KXSK	2	0	1	1	0	0	0	65	3	14	0	1	1	51	5	2	Agave tequilana	Anomocytic
KYNE	1	1	4	3	0	1	0	54	0	7	0	1	3	25	3	1	Cyanella orchidiformis	Anomocytic
KZED	0	2	3	7	0	1	0	15	1	3	0	1	2	20	1	1	Senna hebecarpa
LDEL	1	2	2	3	0	2	1	57	3	14	0	0	4	52	4	1	Portulaca amilis
LDME	2	1	4	0	0	0	0	7	0	5	0	0	1	14	2	1	Amaryllis belladonna	Anomocytic
LELS	3	2	1	7	0	2	1	25	2	15	0	1	3	66	1	1	Haemaria discolor	Anomocytic
LEMW	3	6	11	7	0	1	0	71	8	23	0	1	3	95	1	5	Curcuma longa	Paracytic/tetracytic
LKKX	2	5	3	4	0	0	0	98	2	16	0	0	2	63	2	1	Talinum sp.
LLQV	1	3	5	4	0	1	1	87	1	12	0	0	1	69	4	5	Portulaca cryptopetala
LNER	2	3	3	5	0	1	0	43	3	19	0	1	3	57	4	1	Casuarina equisetifolia
LQJY	1	2	4	6	1	3	2	63	2	25	0	0	9	77	1	2	Solanum xanthocarpum
LRTN	3	1	3	2	0	2	0	36	1	15	0	1	3	49	3	5	Monotropa uniflora
LSJW	1	0	2	1	0	0	0	87	5	19	0	2	4	46	1	1	Ruscus sp.	Anomocytic
LSKK	3	4	6	6	0	1	0	75	3	18	0	1	5	58	3	3	Orchidantha maxillarioides	Paracytic/tetracytic
LTZF	3	1	1	5	0	0	0	72	2	10	0	0	3	46	4	2	Sisyrinchium angustifolium	Anomocytic and/or paracytic/tetracytic
LWCK	1	2	3	6	0	1	0	91	6	25	0	0	7	60	2	3	Lycium barbarum
LWDA	2	2	3	6	1	3	1	56	4	14	0	1	5	47	2	1	Alnus serrulata
MAQO	1	4	4	6	1	2	0	105	7	21	0	0	1	91	1	1	Gomortega keule
MFIN	0	1	3	0	0	1	0	60	0	15	0	0	2	51	3	1	Pistia stratiotes	Anomocytic and/or tetracytic
MGVU	2	0	2	2	1	1	0	15	1	12	0	0	1	16	2	1	Allamanda cathartica
MKZR	4	0	2	3	0	2	0	34	0	17	0	0	5	28	1	1	Nicotiana sylvestris
MTHW	3	2	2	2	0	3	0	30	1	11	0	0	1	55	1	1	Platanthera clavellata	Anomocytic
MTII	2	1	2	6	1	1	0	48	1	12	0	0	1	52	2	1	Acorus americanus	Paracytic/tetracytic
MUMD	1	0	1	0	0	0	0	43	1	11	0	0	1	23	2	3	Lomandra longifolia	Anomocytic
MUNP	1	2	1	6	1	1	0	27	3	12	0	0	5	31	1	1	Piper auritum
MVRF	2	3	2	3	0	1	0	36	1	10	0	2	2	35	1	4	Sansevieria trifasciata	Anomocytic
MVSE	1	1	2	2	0	0	0	42	1	13	0	0	5	31	1	2	Griselinia littoralis
MWYQ	5	0	3	9	0	1	1	31	3	9	0	0	3	29	3	1	Smilax bona-nox	Anomocytic
MYMP	4	2	1	4	0	0	0	69	1	19	0	0	7	42	2	2	Astragalus propinquus
NAUM	2	1	2	3	0	0	1	45	4	20	0	0	2	47	4	1	Ipomoea lindheimeri
NEBM	0	2	1	6	0	2	0	89	6	21	1	1	4	79	2	1	Syzygium micranthum
NGRR	2	1	8	6	1	1	0	124	4	20	0	0	3	83	1	2	Ternstroemia gymnanthera
NHAG	1	1	2	2	0	0	0	52	6	20	0	0	0	40	3	1	Ipomoea nil
NHIX	0	0	5	5	0	0	0	3	0	1	0	0	0	5	0	0	Colchicum autumnale	Anomocytic
NHUA	1	2	3	7	1	2	1	82	2	21	0	1	3	73	1	1	Castanea crenata
NMDZ	1	2	2	4	0	0	0	48	4	16	0	0	1	40	3	2	Solanum sisymbriifolium
NMGG	1	1	4	7	0	2	1	41	2	9	1	0	6	55	2	1	Hypecoum procumbens
NNGU	1	5	5	6	0	0	0	75	3	30	0	1	7	83	1	6	Coriaria nepalensis
NNOK	2	0	0	0	1	0	0	66	2	9	0	1	2	26	1	2	Neurachne tenuifolia	graminoid
NSPR	0	0	3	0	0	0	0	21	1	9	0	1	2	15	2	1	Nypa fruticans	Tetracytic
NTEO	3	4	4	8	1	3	0	71	5	20	0	0	3	61	1	3	Pittosporum sahnianum
NUZN	0	3	2	4	0	2	0	65	0	13	0	1	2	65	3	1	Cercidiphyllum japonicum
NXOH	1	6	5	4	1	1	0	19	0	12	0	1	6	39	1	0	Apios americana
NXTS	1	2	2	2	0	1	0	137	6	14	0	0	2	64	2	1	Mollugo verticillata
OBPL	2	6	2	7	0	3	0	62	0	16	0	0	4	68	1	1	Myristica fragrans
OCTM	5	2	4	4	0	5	1	60	4	18	0	3	11	72	1	2	Begonia sp.
OCWZ	1	2	2	2	0	0	0	37	2	8	0	0	4	26	4	3	Dioscorea villosa	Anomocytic
ODDO	1	1	1	7	2	3	1	78	3	18	0	1	4	69	1	1	Ardisia humilis
OHAE	1	3	5	5	0	3	0	77	2	20	0	3	4	61	4	3	Polygala lutea
OHKC	2	1	3	7	0	0	1	67	2	13	0	1	4	66	2	4	Alternanthera caracasana
OINM	0	3	3	10	0	2	4	29	2	10	0	0	5	37	1	2	Hydrocotyle umbellata
OLES	2	5	3	9	1	1	1	67	3	26	0	0	8	101	2	1	Schiedea membranacea
OMDH	1	3	3	3	1	1	0	84	2	14	1	0	4	52	5	5	Loropetalum chinense
OMYK	1	2	3	4	0	0	0	63	4	13	0	0	10	72	1	4	Trianthema portulacastrum
ONBE	0	0	2	0	0	0	0	22	4	4	0	0	0	18	4	1	Eriospermum lancifolia	Anomocytic
ONLQ	2	2	2	7	1	1	1	39	3	9	0	1	2	53	1	1	Atriplex hortensis
OOSO	1	1	3	10	0	0	0	54	5	9	0	1	4	55	1	1	Helonias bullata	Anomocytic
OOVX	1	2	4	3	0	3	0	40	2	10	0	0	2	29	2	2	Boykinia jamesii
OPDF	1	1	3	4	1	0	1	26	4	11	0	0	2	16	1	1	Saururus cernuus
OQBM	0	1	2	2	0	1	0	75	1	23	0	0	4	48	1	4	Ipomoea indica
OQHZ	2	5	2	9	1	2	0	82	5	11	0	2	4	70	5	3	Quillaja saponaria
OSHQ	1	2	1	3	0	0	0	52	1	7	0	0	1	21	1	0	Sarcandra glabra
OSMU	1	1	2	6	0	1	0	83	2	34	0	0	7	58	2	4	Lycium sp.
OXYP	2	0	4	10	2	2	1	94	5	20	0	1	5	82	2	3	Sideroxylon reclinatum
PAWA	3	1	1	3	0	0	2	41	1	8	0	0	3	37	2	1	Aristolochia elegans
PCNH	0	1	2	4	1	4	2	60	2	15	0	0	4	50	3	1	Psychotria marginata
PDQH	1	1	2	6	1	1	2	52	3	6	0	1	4	55	2	2	Aerva lanata
PEZP	2	4	4	9	1	0	1	81	4	24	0	0	2	86	2	1	Glycyrrhiza glabra
PJSX	2	4	4	12	1	5	3	66	4	21	0	1	7	70	2	1	Acacia pycnantha
PLBZ	3	1	3	3	0	1	1	87	7	22	0	0	3	87	1	1	Chlorogalum pomeridianum	Anomocytic
PMTB	2	2	3	8	0	0	1	90	3	14	0	0	5	78	1	2	Oenothera gaura
PPPZ	1	2	4	1	1	0	1	73	3	16	0	0	1	38	2	5	Rhododendron scopulorum
PPQR	2	0	2	1	0	0	0	35	2	17	0	0	1	21	2	3	Typha angustifolia	graminoid
PRFO	2	2	2	3	0	0	2	39	1	8	0	2	6	37	1	2	Agapanthus africanus	Anomocytic
PSJT	2	5	3	4	0	1	1	63	4	12	0	0	1	47	2	1	Uvaria microcarpa
PTFA	1	1	3	2	1	1	0	33	0	8	0	0	4	33	2	3	Jacquinia sp.
PTLU	3	2	4	10	1	2	1	108	7	17	0	1	4	103	3	2	Staphylea trifolia
PWSG	0	0	1	3	0	0	0	56	4	13	0	0	0	34	1	2	Cyperus papyrus	graminoid
QACK	1	0	5	3	0	0	0	73	6	17	0	1	1	42	2	1	Helwingia japonica
QAUE	8	2	7	10	1	1	1	106	3	22	1	4	5	87	1	1	Actinidia chinensis
QCOU	7	2	2	3	0	0	0	189	5	16	0	0	5	107	5	3	Papaver setigerum
QDVW	2	1	2	2	0	1	0	25	0	10	0	0	2	34	2	1	Saruma henryi
QEHE	1	2	3	2	1	0	2	76	2	16	1	0	3	49	3	3	Rauvolfia tetraphylla
QIKZ	3	2	4	8	0	1	0	98	2	24	0	0	7	85	3	3	Griselinia racemosa
QKMG	1	1	2	4	0	0	0	68	5	14	0	1	4	46	2	4	Phoradendron serotinum
QNPH	4	1	4	7	0	0	0	79	5	12	0	1	0	44	1	2	Colchicum autumnale	Anomocytic
QOXT	9	5	2	2	0	0	0	92	5	20	0	0	3	39	4	3	Xerophyta villosa	Paracytic/tetracytic
QSLH	3	1	2	4	0	0	0	85	1	13	0	0	3	66	1	2	Ipomoea hederacea
QTJY	3	3	2	6	0	2	0	65	2	18	0	0	3	54	2	3	Euptelea pleiosperma
QURC	2	0	1	5	1	5	0	84	4	16	0	0	3	52	2	4	Dichroa febrifuga
QZXQ	2	3	5	5	0	1	0	20	2	11	0	2	5	39	2	2	Gymnocladus dioicus
QZZU	3	2	3	4	2	1	0	37	4	17	0	0	4	67	1	2	Pyrenacantha malvifolia
RCAH	1	0	1	1	0	0	0	47	2	13	0	0	1	25	4	3	Uniola paniculata	graminoid
RCUX	0	0	2	2	0	1	0	74	2	10	0	2	3	40	4	5	Maianthemum sp.	Anomocytic
RDYY	3	2	2	4	0	0	0	12	0	2	0	0	0	22	1	1	Cyanastrum cordifolium	Anomocytic
RJNQ	2	3	3	5	1	0	2	75	8	27	0	1	7	57	2	3	Lagerstroemia indica
RKFX	2	4	3	5	1	2	0	45	2	14	0	2	5	43	4	3	Cercis canadensis
RKLL	2	2	4	2	0	0	0	69	3	11	0	0	1	50	1	1	Copaifera officinalis
RMVB	1	0	2	0	0	0	0	5	0	11	0	0	3	5	3	2	Avena fatua	graminoid
RMWJ	1	4	2	3	1	0	0	0	0	2	0	0	0	7	0	0	Wisteria floribunda
RNBN	1	1	1	3	1	1	0	25	2	8	0	0	1	39	2	2	Mollugo cerviana
ROEI	0	0	1	0	0	0	0	71	2	12	0	0	1	30	2	1	Cymbopogon nardus	graminoid
ROLB	2	2	2	4	0	0	1	74	2	15	0	0	5	71	1	4	Oenothera elata
RQNK	2	1	3	6	1	1	0	160	7	9	0	0	4	112	3	2	Papaver somniferum
RQUG	1	1	2	8	2	3	1	60	3	26	0	1	2	71	4	3	Hakea prostrata
RQZP	3	1	3	6	0	1	0	32	0	8	0	0	3	28	4	1	Nolina bigelovii	Anomocytic
RSPO	0	1	1	8	0	3	1	50	3	12	0	0	2	45	5	2	Santalum acuminatum
RUUB	0	1	2	1	0	0	0	23	2	16	0	0	3	35	3	3	Physena madagascariensis
RXEN	3	2	2	1	0	3	1	47	1	9	0	0	1	47	5	3	Polycarpaea repens
SALZ	1	1	4	4	1	0	0	99	3	14	0	0	1	74	2	3	Pittosporum resiniferum
SART	2	0	2	3	0	0	0	38	2	5	0	0	7	34	2	3	Xeronema callistemon	Paracytic/tetracytic
SBZH	1	3	4	1	1	0	0	67	1	14	0	1	2	43	3	1	Pennantia corymbosa
SCAO	4	3	1	5	0	1	0	166	7	7	0	0	3	82	4	5	Mollugo nudicaulis
SERM	1	1	2	2	0	3	0	27	0	11	0	1	5	49	3	4	Sarcodes sanguinea
SHEZ	0	0	0	1	0	0	0	20	1	4	0	0	6	10	2	3	Dianthus caryophyllus
SIIK	1	1	4	4	1	4	1	55	4	17	0	0	2	69	6	3	Hakea drupacea
SILJ	7	4	1	7	0	1	0	47	3	16	0	0	5	62	2	1	Talbotia elegans	Paracytic/tetracytic
SJAN	1	2	2	1	0	0	0	83	0	11	0	0	2	53	4	2	Oenothera serrulata
SJEV	7	5	3	5	0	2	1	77	2	15	0	2	4	68	2	1	Canella winterana
SKNL	2	1	2	0	0	0	0	49	1	10	0	0	4	31	3	1	Saponaria officinalis
SLOI	0	2	4	2	1	2	1	48	4	6	0	1	3	29	2	1	Tiarella polyphylla
SLYR	3	2	7	12	1	8	0	55	1	11	0	4	8	64	3	4	Cladrastis lutea
SMMC	2	1	2	5	3	1	1	89	4	12	0	1	6	68	4	3	Chenopodium quinoa
SOHV	0	0	0	0	0	0	0	81	2	17	0	1	0	33	2	3	Panicum miliaceum	graminoid
SSDU	1	1	3	3	0	5	0	122	3	9	0	0	3	96	2	1	Papaver bracteatum
SUAK	0	3	4	7	1	3	0	36	4	22	0	1	3	65	1	1	Codariocalyx motorius
SUVN	6	5	6	5	1	1	0	141	8	33	0	0	5	115	2	1	Hedera helix
SVTS	0	0	1	0	0	0	1	38	0	3	0	1	1	22	2	1	Drimia altissima	Anomocytic
SVVG	2	3	2	5	0	1	0	116	0	17	0	0	3	57	4	1	Fagus sylvatica
SWGX	4	1	2	4	0	3	0	31	3	9	0	1	4	33	2	2	Tetrazygia bicolor
SXML	2	1	2	0	1	0	0	67	2	20	0	0	1	40	2	1	Ilex paraguariensis
SYHW	1	1	3	0	0	1	0	42	0	8	0	0	1	30	2	2	Ribes aff. giraldii
SZUO	1	0	3	4	0	1	0	20	1	12	0	1	3	21	3	1	Eucommia ulmoides
Spipo_v2	2	3	2	7	1	4	2	126	1	16	0	1	6	5	1	1	Spirodela polyrhiza	Anomocytic and/or tetracytic
TCYS	1	0	2	1	0	0	0	60	1	6	0	0	3	16	2	5	Peliosanthes minor	Anomocytic
THDM	2	2	1	6	0	1	0	23	0	15	0	1	5	32	1	2	Vanilla planifolia	Anomocytic and/or paracytic/tetracytic
THEW	0	0	1	0	0	0	0	8	1	2	0	0	1	4	1	0	Lilium sargentiae	Anomocytic
TJES	1	0	3	1	0	1	0	66	1	8	0	0	2	36	2	4	Spergularia media
TJLC	2	3	2	6	1	2	1	70	1	15	0	1	3	65	1	1	Nothofagus obliqua
TLCA	2	3	3	4	0	0	1	75	3	15	0	2	4	78	1	1	Oenothera speciosa
TOKV	1	2	2	1	0	0	0	77	1	14	0	1	5	36	1	3	Aphanopetalum resinosum
TQKZ	1	2	3	5	0	0	1	74	5	16	0	0	1	76	1	2	Angelica archangelica
TRRQ	3	2	3	5	0	2	0	84	3	20	0	1	3	68	1	1	Narcissus viridiflorus	Anomocytic
TTRG	1	3	4	5	2	4	0	48	2	18	0	0	8	56	2	2	Lupinus angustifolius
TVSH	3	3	2	7	2	4	0	63	6	26	0	1	5	70	2	3	Bituminaria bituminosa
TZNS	2	0	6	2	0	2	0	53	2	20	0	0	3	55	2	2	Canna sp.	Paracytic/tetracytic
UDHA	6	3	8	6	0	1	0	67	5	13	0	1	9	81	2	2	Ceratocapnos vesicaria
UDUT	1	0	2	1	0	0	0	49	2	11	0	0	3	41	1	3	Larrea tridentata
UFHF	2	3	2	6	1	3	2	34	3	12	0	1	3	44	3	3	Galax urceolata
UGJI	3	0	4	5	0	0	0	54	4	23	1	1	1	49	3	4	Lycopersicon cheesmanii
UHBY	3	0	6	2	1	4	0	98	4	28	0	0	4	77	3	1	Oresitrophe rupifraga
UJGI	5	2	2	7	0	0	1	99	3	18	0	0	3	91	4	1	Oenothera rosea
UOEL	2	0	2	0	0	1	0	77	3	20	0	1	3	62	2	5	Strelitzia reginae	Paracytic/tetracytic
UOYN	2	1	2	2	1	2	0	35	2	13	0	0	3	39	5	1	Catharanthus roseus
UPOG	2	2	1	2	1	0	1	47	7	10	0	1	3	56	2	2	Anemone pulsatilla
UQCB	1	1	3	2	0	2	0	76	1	9	0	0	1	50	6	2	Portulaca molokiniensis
UWFU	0	2	1	0	0	2	0	39	4	9	0	0	3	33	3	3	Itea virginica
UZWG	2	2	2	6	1	6	2	71	3	18	0	1	5	65	3	2	Castanea pumila
UZXL	0	0	2	1	0	0	0	57	3	10	0	1	5	29	2	2	Disporopsis pernyi	Anomocytic
VBHQ	4	1	2	4	0	1	0	24	0	9	0	0	3	23	1	3	Stemona tuberosa	Anomocytic
VGHH	1	1	1	6	1	1	0	40	3	6	0	1	5	53	2	3	Hydrastis canadensis
VGVI	2	2	2	5	0	0	1	68	2	18	0	0	3	59	4	3	Dendropemon caribaeus
VHZV	3	4	7	2	0	1	0	124	3	20	0	3	2	73	4	1	Gleditsia sinensis
VKJD	2	3	2	6	1	3	3	64	4	18	0	1	5	68	2	3	Maesa lanceolata
VLNB	2	5	4	5	0	6	0	64	3	27	1	2	5	48	4	1	Gompholobium polymorphum
VQFW	5	4	4	6	1	4	0	36	3	16	0	3	4	62	3	3	Platanus occidentalis
VQYB	0	0	0	0	0	0	0	64	0	17	0	1	1	25	2	2	Neurachne lanigera	graminoid
VTLJ	1	0	1	4	0	0	0	74	4	15	0	0	0	52	2	3	Caiophora chuquitensis
VTUS	1	1	1	0	0	0	0	33	4	12	0	0	1	39	2	2	Goodyera pubescens	Anomocytic and/or paracytic/tetracytic
VUSY	4	5	3	10	2	4	0	96	5	30	0	2	9	117	1	1	Nyssa ogeche
VVVV	1	1	2	3	0	0	0	66	0	4	0	0	2	52	2	3	Ludovia sp.	Paracytic/tetracytic
VXKB	2	3	3	3	0	2	0	69	7	22	0	0	3	55	2	1	Ipomoea purpurea
VYGG	0	2	4	1	0	0	0	17	1	11	0	0	0	21	1	0	Stachyurus praecox
VYLQ	2	2	4	10	0	2	1	38	3	10	0	0	4	82	1	1	Cassytha filiformis
WAIL	2	4	6	13	1	4	3	66	5	24	0	0	3	91	1	1	Laurelia sempervirens
WBIB	2	1	1	5	0	1	0	69	1	11	0	0	2	56	1	2	Lepidosperma gibsonii	graminoid
WBOD	2	2	2	4	0	1	0	71	2	18	0	1	3	47	1	2	Magnolia grandiflora
WCOR	2	0	2	0	0	1	0	78	2	25	0	1	3	48	1	1	Thyridolepis multiculmis	graminoid
WEQK	1	1	2	5	2	1	0	64	5	14	0	0	5	56	1	2	Centella asiatica
WFBF	1	2	1	2	0	0	0	42	0	9	0	1	2	38	4	3	Podophyllum peltatum
WGET	1	0	2	1	0	0	0	38	2	7	0	0	3	36	2	1	Kochia scoparia
WIGA	3	4	6	8	0	0	2	27	3	11	0	0	2	58	1	2	Persea borbonia
WKSU	3	12	4	4	0	0	0	90	3	18	0	0	8	71	2	1	Drimys winteri
WMLW	2	2	1	1	1	0	0	46	0	15	0	0	0	23	5	5	Amaranthus retroflexus
WOBD	1	1	1	5	0	1	1	33	3	15	0	0	4	59	4	2	Limonium spectabile
WPHN	2	2	3	10	1	1	1	49	1	8	0	0	3	58	1	1	Idiospermum australiense
WQRD	3	2	1	3	1	2	0	95	3	16	0	0	4	50	3	1	Galium boreale
WQUF	1	1	5	5	0	3	0	51	9	22	0	0	4	65	1	3	Nepenthes alata
WRPP	1	1	4	11	1	1	2	66	3	16	0	2	6	86	1	1	Synsepalum dulcificum
WTDE	1	0	3	3	0	0	0	44	3	13	0	0	3	43	2	4	Johnsonia pubescens	Anomocytic
WVMY	1	0	2	2	0	0	0	29	1	4	0	0	5	20	1	1	Phlox drummondii
WWQZ	3	3	3	9	0	5	1	72	3	20	0	0	6	80	2	2	Medinilla magnifica
WXNT	1	1	2	7	0	2	1	20	2	13	0	1	2	33	1	1	Joinvillea ascendens	graminoid
WXVX	2	1	5	3	1	3	1	131	5	14	0	1	4	58	1	2	Rhododendron groenlandicum
WZFE	2	2	1	2	1	0	0	59	0	7	0	1	1	46	3	3	Ascarina rubricaulis
XBKS	1	0	2	0	0	0	0	63	2	19	0	1	1	43	2	2	Thyridolepis mitchelliana	graminoid
XFJG	4	2	2	0	0	0	0	113	4	17	0	0	2	52	6	2	Maianthemum canadense	Anomocytic
XGFU	1	0	2	12	0	3	0	72	4	19	0	1	4	73	2	2	Exocarpos cupressiformis
XHHU	2	2	4	4	2	1	0	81	2	29	0	3	5	86	1	1	Heliconia sp.	Paracytic/tetracytic
XHKT	1	1	4	4	0	1	1	54	0	15	0	0	3	42	4	2	Sanguinaria canadensis
XKPS	1	3	4	4	0	1	0	38	5	12	0	0	3	32	4	2	Ximenia americana
XMVD	1	1	2	6	1	3	2	45	2	11	0	1	4	58	1	1	Chelidonium majus
XOOE	0	1	4	1	0	0	0	12	1	4	0	0	0	12	0	1	Desmanthus illinoensis
XPAF	2	1	1	3	0	1	0	25	1	8	0	0	4	36	2	3	Mapania palustris	graminoid
XQRV	2	4	3	3	0	2	0	119	5	25	0	0	5	81	2	1	Ipomoea purpurea
XQWC	3	2	3	9	0	4	1	52	3	16	0	0	4	55	3	2	Michelia maudiae
XSSD	2	1	4	4	1	3	1	61	0	13	0	1	3	60	3	1	Amaranthus cruentus
XSZI	2	1	1	4	1	1	0	70	3	14	0	0	4	81	1	1	Peperomia fraseri
XUAB	2	1	0	0	1	1	0	46	2	17	0	1	2	33	1	2	Paraneurachne muelleri	graminoid
XZME	2	1	1	3	0	1	0	37	1	13	0	0	1	43	1	1	Drakaea elastica	Anomocytic and/or paracytic/tetracytic
YADI	2	2	3	7	0	4	0	56	3	17	0	0	3	77	4	1	Asclepias syriaca
YBML	3	2	3	4	0	1	0	58	5	16	0	2	9	53	4	2	Yucca brevifolia	Anomocytic
YFQX	1	2	2	5	1	1	0	81	1	16	0	0	4	68	1	1	Apocynum androsaemifolium
YGCX	2	3	6	5	0	0	0	76	2	19	0	0	6	70	3	6	Geranium maculatum
YHFG	3	1	1	4	0	2	1	44	1	7	0	2	3	50	5	2	Nandina domestica
YHLF	2	1	2	4	0	0	1	33	2	10	0	0	2	45	3	2	Oenothera rhombipetala
YJUG	3	2	2	4	1	0	0	58	4	9	0	1	2	44	1	4	Curculigo sp.	Anomocytic and/or paracytic/tetracytic
YKFU	1	2	6	2	1	1	0	90	3	19	0	0	1	67	3	2	Peltoboykinia watanabei
YKQR	2	1	2	3	1	0	1	65	4	19	0	0	3	47	2	2	Hamamelis virginiana
YLWW	0	0	0	0	0	0	0	8	0	8	0	0	4	2	2	0	Uniola paniculata	graminoid
YMES	3	2	2	4	0	0	0	52	1	13	0	1	8	40	2	3	Typhonium blumei	Anomocytic and/or tetracytic
YNFJ	4	2	3	6	0	0	1	53	2	15	0	0	3	48	3	2	Microtea debilis
YNUE	1	2	2	7	0	1	0	78	6	18	0	1	5	81	1	2	Punica granatum
YPIC	1	0	2	1	0	1	2	59	1	24	0	2	3	35	4	3	Microstegium vimineum	graminoid
YSRZ	2	2	4	3	2	3	0	45	4	10	0	0	2	61	1	2	Fouquieria macdougalii
YXNR	3	0	2	1	1	2	0	69	0	17	0	2	5	43	3	4	Triodia aff. bynoei	graminoid
YZRI	2	4	1	0	0	1	0	90	4	9	0	0	3	67	1	2	Annona muricata
ZBPY	3	2	5	11	0	1	3	89	8	19	0	3	8	79	7	5	Alternanthera brasiliana
ZCDJ	0	5	3	10	1	3	2	83	4	22	0	1	4	67	2	2	Acacia argyrophylla
ZENX	1	0	1	0	0	0	0	49	1	13	0	1	1	27	3	2	Neurachne alopecuroidea	graminoid
ZETY	2	2	1	7	1	4	0	44	6	18	0	0	8	50	4	2	Hydrangea quercifolia
ZGQD	1	1	2	4	0	0	2	43	0	10	0	0	2	28	3	2	Corydalis linstowiana
ZHMB	1	1	1	7	2	2	1	31	4	13	0	1	2	56	2	3	Krameria lanceolata
ZINQ	4	2	3	4	0	0	1	73	7	15	0	0	5	70	1	1	Oenothera grandiflora
ZJRC	0	3	2	8	1	8	2	64	5	12	0	0	7	56	3	2	Sambucus canadensis
ZJUL	3	2	2	7	1	1	1	73	5	20	0	0	5	65	1	2	Rhodiola rosea
ZKPF	3	3	4	3	0	0	0	15	2	12	0	0	3	21	1	1	Traubia modesta	Anomocytic
ZMGN	3	0	2	0	1	0	0	74	1	14	0	0	2	35	1	1	Neurachne munroi	graminoid
ZSGF	2	2	2	3	1	3	0	66	4	14	0	0	3	74	1	2	Psychotria ipecacuanha
ZSSR	2	3	5	7	0	1	0	84	3	26	0	1	3	81	1	2	Xanthocercis zambesiaca
ZUHO	3	3	1	4	0	0	0	78	4	14	0	0	3	43	1	2	Anemone hupehensis

## Sheet: Table S2
Table S2. Number of genes of families for stomatal development and epidermal patterning from the 1KP database of all species.
id	Species	taxon	SCRs	SHRs	SCRMs	SMFs	EPFL9	EPFLs	EPFs	ERECTAs	TMMs	MAPKs	BASLs	POLARs	BRXs	PANs	NAPs	PIRs
BOGT	Mallomonas_sp.	outgroup	0	0	0	0	0	0	0	140	2	5	0	0	0	13	0	4
DBYD	Synura_petersenii	outgroup	0	0	0	0	0	0	0	61	0	2	0	0	0	7	0	0
VKVG	Synura_sp.	outgroup	0	0	0	0	0	0	0	73	3	0	0	0	0	6	1	1
BAJW	Isochrysis_sp.	outgroup	0	0	0	0	0	0	0	1	0	1	0	0	0	0	0	2
EBWI	Rebecca_salina	outgroup	0	0	0	0	0	0	0	13	0	4	0	0	0	2	0	0
LLEN	Pavlova_lutheri	outgroup	0	0	0	0	0	0	0	6	0	4	0	0	0	0	0	0
LXRN	Prymnesium_parvum	outgroup	0	0	0	0	0	0	0	0	0	5	0	0	0	0	0	4
APTP	Ishige_okamurae	outgroup	0	0	0	0	0	0	0	14	0	6	0	0	0	1	1	4
ASZK	Punctaria_latifolia	outgroup	0	0	0	0	0	0	0	41	0	3	0	0	0	2	2	1
BAKF	Cryptomonas_curvata	outgroup	0	0	0	0	0	0	0	2	0	10	0	0	0	0	0	1
FIDQ	Undaria_pinnatifida	outgroup	0	0	0	0	0	0	0	6	0	2	0	0	0	0	0	0
FIKG	Sargassum_henslowianum	outgroup	0	0	0	0	0	0	0	30	0	4	0	0	0	1	1	2
FOMH	Sargassum_integerrimum	outgroup	0	0	0	0	0	0	0	28	0	6	0	0	0	1	1	2
FSQE	Desmarestia_viridis	outgroup	0	0	0	0	0	0	0	8	0	2	0	0	0	1	0	0
HFIK	Sargassum_vachellianum	outgroup	0	0	0	0	0	0	0	17	1	5	0	0	0	0	1	2
IAYV	Rhodomonas_sp.	outgroup	0	0	0	0	0	0	0	3	0	11	0	0	0	0	0	0
IRZA	Proteomonas_sulcata	outgroup	0	0	0	0	0	0	0	2	0	28	0	0	0	1	1	3
JCXF	Scytosiphon_lomentaria	outgroup	0	0	0	0	0	0	0	51	0	6	0	0	0	4	2	1
JGGD	Sargassum_muticum	outgroup	0	0	0	0	0	0	0	36	0	4	0	0	0	0	1	2
LDRY	Sargassum_fusiforme	outgroup	0	0	0	0	0	0	0	33	1	5	0	0	0	2	1	3
LIRF	Dictyopteris_undulata	outgroup	0	0	0	0	0	0	0	14	0	5	0	0	0	1	0	4
QLMZ	Colpomenia_sinuosa	outgroup	0	0	0	0	0	0	0	53	0	4	0	0	0	2	1	2
RAPY	Saccharina_sculpera	outgroup	0	0	0	0	0	0	0	16	0	2	0	0	0	1	2	2
ROZZ	Chroomonas_sp.	outgroup	0	0	0	0	0	0	0	1	0	12	0	0	0	0	0	2
RWXW	Sargassum_horneri	outgroup	0	0	0	0	0	0	0	19	0	4	0	0	0	1	1	2
SRSQ	Saccharina_japonica	outgroup	0	0	0	0	0	0	0	14	0	2	0	0	0	0	0	0
ULXR	Scytosiphon_dotyi	outgroup	0	0	0	0	0	0	0	51	1	6	0	0	0	6	1	4
VRGZ	Petalonia_fascia	outgroup	0	0	0	0	0	0	0	45	0	6	0	0	0	5	1	2
VYER	Sargassum_hemiphyllum	outgroup	0	0	0	0	0	0	0	43	1	3	0	0	0	0	1	2
YRMA	Sargassum_thunbergii	outgroup	0	0	0	0	0	0	0	24	0	5	0	0	0	1	1	1
Cyame_v1.0	Cyanidioschyzon_merolae	Rhodophyta	0	0	0	0	0	0	0	0	0	0	0	0	0	0	0	0
BWVJ	Betaphycus_philippinensis	Rhodophyta	0	0	0	0	0	0	0	0	0	3	0	0	0	0	0	0
CKXF	Ahnfeltiopsis_flabelliformis	Rhodophyta	0	0	0	0	0	0	0	0	0	2	0	0	0	0	0	0
FTRP	Gracilaria_chouae	Rhodophyta	0	0	0	0	0	0	0	0	0	1	0	0	0	0	0	0
IEHF	Dumontia_simplex	Rhodophyta	0	0	0	0	0	0	0	0	0	4	0	0	0	0	0	0
IHJY	Kappaphycus_alvarezii	Rhodophyta	0	0	0	0	0	0	0	0	0	3	0	0	0	0	0	0
IKIZ	Grateloupia_livida	Rhodophyta	0	0	0	0	0	0	0	0	0	3	0	0	0	0	0	0
IKWM	Gracilaria_lemaneiformis	Rhodophyta	0	0	0	0	0	0	0	0	0	4	0	0	0	0	0	0
JEBK	Eucheuma_denticulatum	Rhodophyta	0	0	0	0	0	0	0	0	0	3	0	0	0	0	0	0
JJZR	Rhodochaete_parvula	Rhodophyta	0	0	0	0	0	0	0	0	0	2	0	0	0	0	0	0
LJPN	Gracilaria_blodgettii	Rhodophyta	0	0	0	0	0	0	0	0	0	2	0	0	0	0	0	0
LLXJ	Chroodactylon_ornatum	Rhodophyta	0	0	0	0	0	0	0	0	0	4	0	0	0	0	0	0
OBUY	Porphyridium_cruentum	Rhodophyta	0	0	0	0	0	0	0	0	0	3	0	0	0	1	0	0
PVGP	Porphyridium_purpureum	Rhodophyta	0	0	0	0	0	0	0	1	0	3	0	0	0	0	0	0
PWKQ	Gracilaria_sp.	Rhodophyta	0	0	0	0	0	0	0	0	0	1	0	0	0	0	0	0
PYDB	Grateloupia_catenata	Rhodophyta	0	0	0	0	0	0	0	0	0	3	0	0	0	0	0	0
RSOF	Glaucosphaera_vacuolata	Rhodophyta	0	0	0	0	0	0	0	0	0	4	0	0	0	0	0	0
RTLC	Rhodella_violacea	Rhodophyta	0	0	0	0	0	0	0	0	0	4	0	0	0	0	0	0
SBLT	Gloiopeltis_furcata	Rhodophyta	0	0	0	0	0	0	0	0	0	3	0	0	0	0	0	0
UGPM	Chondrus_crispus	Rhodophyta	0	0	0	0	0	0	0	0	0	3	0	0	0	0	0	0
URSB	Grateloupia_turuturu	Rhodophyta	0	0	0	0	0	0	0	0	0	3	0	0	0	0	0	0
UYFR	Symphyocladia_latiuscula	Rhodophyta	0	0	0	0	0	0	0	0	0	2	0	0	0	0	0	0
VNAL	Gracilaria_vermiculophylla	Rhodophyta	0	0	0	0	0	0	0	0	0	2	0	0	0	0	0	0
VZWX	Ceramium_kondoi	Rhodophyta	0	0	0	0	0	0	0	0	0	3	0	0	0	0	0	0
WEJN	Mazzaella_japonica	Rhodophyta	0	0	0	0	0	0	0	0	0	3	0	0	0	0	0	0
XAXW	Neosiphonia_japonica	Rhodophyta	0	0	0	0	0	0	0	1	0	2	0	0	0	0	0	0
YSBD	Heterosiphonia_pulchra	Rhodophyta	0	0	0	0	0	0	0	0	0	4	0	0	0	0	0	0
ZJOJ	Grateloupia_filicina	Rhodophyta	0	0	0	0	0	0	0	1	0	4	0	0	0	1	0	0
ZULJ	Pyropia_yezoensis	Rhodophyta	0	0	0	0	0	0	0	1	0	4	0	0	0	0	0	0
JKHA	Cyanoptyche_gloeocystis	Rhodophyta	0	0	0	0	0	0	0	6	0	6	0	0	0	4	0	0
POOW	Glaucocystis_cf._nostochinearum	Rhodophyta	0	0	0	0	0	0	0	0	0	2	0	0	0	0	0	0
PQED	Gloeochaete_wittrockiana	Rhodophyta	0	0	0	0	0	0	0	8	0	2	0	0	0	0	0	0
QFND	Cyanophora_paradoxa	Rhodophyta	0	0	0	0	0	0	0	0	0	2	0	0	0	0	0	0
Chlva_v1.0	Chlorella_variabilis	Chlorophyta	0	0	0	0	0	0	0	0	0	0	0	0	0	0	0	0
AKCR	Parachlorella_kessleri	Chlorophyta	0	0	0	0	0	0	0	24	0	1	0	0	0	17	0	0
BILC	Prototheca_wickerhamii	Chlorophyta	0	0	0	0	0	0	0	3	0	1	0	0	0	0	0	0
JQFK	Picochlorum_atomus	Chlorophyta	0	0	0	0	0	0	0	6	0	7	0	0	0	0	0	0
MFYC	Nannochloris_atomus	Chlorophyta	0	0	0	0	0	0	0	7	0	2	0	0	0	1	0	0
MNCB	Eremosphaera_viridis	Chlorophyta	0	0	0	0	0	0	0	2	0	0	0	0	0	0	0	0
PFUD	Geminella_sp.	Chlorophyta	0	0	0	0	0	0	0	25	1	2	0	0	0	11	0	0
EATP	Microthamnion_kuetzingianum	Chlorophyta	0	0	0	0	0	0	0	13	2	3	0	0	0	10	2	0
ETGN	Botryococcus_braunii	Chlorophyta	0	0	0	0	0	0	0	0	0	0	0	0	0	0	0	0
GXBM	Coccomyxa_pringsheimii	Chlorophyta	0	0	0	0	0	0	0	3	0	2	0	0	0	5	1	0
NKXU	Trebouxia_arboricola	Chlorophyta	0	0	0	0	0	0	0	16	0	1	0	0	0	2	2	1
QYXY	Botryococcus_terribilis	Chlorophyta	0	0	0	0	0	0	0	13	0	0	0	0	0	8	1	0
WCLV	Prasiola_crispa	Chlorophyta	0	0	0	0	0	0	0	0	0	1	0	0	0	3	0	0
WXRI	Stichococcus_bacillaris	Chlorophyta	0	0	0	0	0	0	0	4	0	0	0	0	0	3	0	0
ZNUM	Leptosira_obovata	Chlorophyta	0	0	0	0	0	0	0	21	0	0	0	0	0	4	1	0
EEJO	Ettlia(?)_oleoabundans	Chlorophyta	0	0	0	0	0	0	0	7	0	1	0	0	0	5	0	0
GYBH	Codium_fragile	Chlorophyta	0	0	0	0	0	0	0	1	2	1	0	0	0	4	1	1
JTIG	Bryopsis_plumosa	Chlorophyta	0	0	0	0	0	0	0	2	1	0	0	0	0	3	1	0
VBLH	Cladophora_glomerata	Chlorophyta	0	0	0	0	0	0	0	1	0	1	0	0	0	0	0	0
VHIJ	Blastophysa_cf._rhizopus	Chlorophyta	0	0	0	0	0	0	0	46	0	1	0	0	0	5	0	0
KADG	Ignatius_tetrasporus	Chlorophyta	0	0	0	0	0	0	0	32	1	0	0	0	0	20	0	0
GJIY	Pseudoneochloris_marina	Chlorophyta	0	0	0	0	0	0	0	0	0	2	0	0	0	1	0	0
ALZF	Halochlorococcum_marinum	Chlorophyta	0	0	0	0	0	0	0	1	0	3	0	0	0	0	0	0
NSTT	Oltmannsiellopsis_viridis	Chlorophyta	0	0	0	0	0	0	0	0	0	3	0	0	0	1	0	0
NATT	Trentepohlia_annulata	Chlorophyta	0	0	0	0	0	0	0	0	0	6	0	0	0	0	0	0
YDCQ	Cephaleuros_virescens	Chlorophyta	0	0	0	0	0	0	0	0	0	3	0	0	0	0	0	0
AJAU	Helicodictyon_planctonicum	Chlorophyta	0	0	0	0	0	0	0	1	0	0	0	0	0	0	0	0
CBNG	Planophila_laetevirens	Chlorophyta	0	0	0	0	0	0	0	2	0	1	0	0	0	0	0	0
JIWJ	Acrosiphonia_sp.	Chlorophyta	0	0	0	0	0	0	0	2	0	2	0	0	0	3	0	0
LETF	Planophila_sp	Chlorophyta	0	0	0	0	0	0	0	1	0	4	0	0	0	0	0	0
CQQP	Ochlochaete_sp.	Chlorophyta	0	0	0	0	0	0	0	4	0	1	0	0	0	1	0	0
KSFK	Desmochloris_halophila	Chlorophyta	0	0	0	0	0	0	0	1	0	0	0	0	0	0	0	0
LSHT	Bolbocoleon_piliferum	Chlorophyta	0	0	0	0	0	0	0	0	0	3	0	0	0	1	0	0
NQYP	Pirula_salina	Chlorophyta	0	0	0	0	0	0	0	0	0	1	0	0	0	0	0	0
OAEZ	Percursaria_percursa	Chlorophyta	0	0	0	0	0	0	0	2	0	0	0	0	0	1	0	0
OQON	Entocladia_endozoica	Chlorophyta	0	0	0	0	0	0	0	1	0	2	0	0	0	0	0	0
ISIM	Nephroselmis_pyriformis	Chlorophyta	0	0	0	0	0	0	0	17	2	3	0	0	0	6	0	0
MMKU	Nephroselmis_olivacea	Chlorophyta	0	0	0	0	0	0	0	10	1	4	0	0	1	5	0	1
PUAN	Chlorochytridion_tuberculata	Chlorophyta	0	0	0	0	0	0	0	1	0	3	0	0	0	2	0	0
RRSV	Pedinomonas_minor	Chlorophyta	0	0	0	0	0	0	0	1	0	0	0	0	0	0	0	0
TGNL	Picocystis_salinarum	Chlorophyta	0	0	0	0	0	0	0	5	0	0	0	0	0	2	0	0
JMTE	Pseudoscourfieldia_marina	Chlorophyta	0	0	0	0	0	0	0	4	0	0	0	0	0	1	0	0
TNAW	Pyramimonas_parkeae	Chlorophyta	0	0	0	0	0	0	0	70	1	3	0	0	0	2	0	0
XIVI	Cymbomonas_sp.	Chlorophyta	0	0	0	0	0	0	0	12	0	2	0	0	0	4	0	0
EGNB	Scourfieldia_sp.	Chlorophyta	0	0	0	0	0	0	0	13	0	12	0	0	0	6	0	0
AYPS	Chlorophyta_incertae_sedis_CCMP_1205	Chlorophyta	0	0	0	0	0	0	0	1	0	0	0	0	0	0	0	1
Micpu_v3.0	Micromonas_pusilla	Chlorophyta	0	0	0	0	0	0	0	0	0	0	0	0	0	0	0	0
Ostlu_v2.0	Ostreococcus_lucimarinus	Chlorophyta	0	0	0	0	0	0	0	0	0	0	0	0	0	0	0	0
XOAL	Dolichomastix_tenuilepis	Chlorophyta	0	0	0	0	0	0	0	8	0	4	0	0	0	2	0	2
MCPK	Bathycoccus_prasinos	Chlorophyta	0	0	0	0	0	0	0	1	0	1	0	0	0	0	0	0
QXSZ	Mantoniella_squamata	Chlorophyta	0	0	0	0	0	0	0	1	0	4	0	0	0	1	0	0
BTFM	Monomastix_opisthostigma	Chlorophyta	0	0	0	0	0	0	0	24	1	5	0	0	0	6	0	0
DUMA	Tetraselmis_cordiformis	Chlorophyta	0	0	0	0	0	0	0	36	0	3	0	0	0	22	1	0
FMVB	Scherffelia_dubia	Chlorophyta	0	0	0	0	0	0	0	34	1	4	0	0	0	10	2	1
HHXJ	Tetraselmis_striata	Chlorophyta	0	0	0	0	0	0	0	23	0	4	0	0	0	5	1	1
HVNO	Tetraselmis_chui	Chlorophyta	0	0	0	0	0	0	0	46	3	5	0	0	1	13	0	2
BAZF	Chaetopeltis_orbicularis	Chlorophyta	0	0	0	0	0	0	0	13	1	5	0	0	0	0	0	0
IJMT	Aphanochaete_repens	Chlorophyta	0	0	0	0	0	0	0	32	1	20	0	0	0	8	1	1
ISGT	Uronema_sp.	Chlorophyta	0	0	0	0	0	0	0	19	0	2	0	0	0	4	0	0
JMUI	Stigeoclonium_helveticum	Chlorophyta	0	0	0	0	0	0	0	11	0	2	0	0	0	0	1	0
RAWF	Uronema_belkae	Chlorophyta	0	0	0	0	0	0	0	25	0	2	0	0	0	5	0	0
VFIV	Fritschiella_tuberosa	Chlorophyta	0	0	0	0	0	0	0	5	0	4	0	0	0	4	1	0
ACRY	Pteromonas_sp.	Chlorophyta	0	0	0	0	0	0	0	2	0	8	0	0	0	2	0	0
AJUW	Chloromonas_rosae_v._psychrophila	Chlorophyta	0	0	0	0	0	0	0	32	1	8	0	0	0	7	0	0
AOUJ	Chlamydomonas_sp.	Chlorophyta	0	0	0	0	0	0	0	46	0	3	0	0	0	4	0	0
BCYF	Chlamydomonas_cribrum	Chlorophyta	0	0	0	0	0	0	0	4	0	1	0	0	0	1	0	0
DZPJ	Cylindrocapsa_geminella	Chlorophyta	0	0	0	0	0	0	0	1	0	2	0	0	0	4	0	0
ENAU	Spermatozopsis_similis	Chlorophyta	0	0	0	0	0	0	0	2	0	2	0	0	0	0	0	0
FXHG	Hafniomonas_reticulata	Chlorophyta	0	0	0	0	0	0	0	0	0	5	0	0	0	0	0	0
GFUR	Chloromonas_subdivisa	Chlorophyta	0	0	0	0	0	0	0	20	0	9	0	0	0	7	0	0
GUBD	Brachiomonas_submarina	Chlorophyta	0	0	0	0	0	0	0	6	0	3	0	0	0	4	0	0
IHOI	Chloromonas_oogama	Chlorophyta	0	0	0	0	0	0	0	1	0	1	0	0	0	0	0	0
IRYH	Heterochlamydomonas_inaequalis	Chlorophyta	0	0	0	0	0	0	0	9	0	3	0	0	0	3	0	0
ISPU	Volvox_globator	Chlorophyta	0	0	0	0	0	0	0	3	1	3	0	0	0	2	1	0
JKKI	Lobomonas_rostrata	Chlorophyta	0	0	0	0	0	0	0	8	0	4	0	0	0	1	0	0
JRGZ	Chlamydomonas_moewusii	Chlorophyta	0	0	0	0	0	0	0	10	0	5	0	0	0	6	0	0
JWGT	Volvox_aureus	Chlorophyta	0	0	0	0	0	0	0	6	1	3	0	0	0	3	2	0
KFEB	Haematococcus_pluvialis	Chlorophyta	0	0	0	0	0	0	0	11	0	3	0	0	0	3	0	0
KUJU	Gonium_pectorale	Chlorophyta	0	0	0	0	0	0	0	3	0	3	0	0	0	1	2	0
LBRP	Chloromonas_reticulata	Chlorophyta	0	0	0	0	0	0	0	27	1	4	0	0	0	4	0	0
LNIL	Pteromonas_angulosa	Chlorophyta	0	0	0	0	0	0	0	7	0	7	0	0	0	0	0	0
MULF	Chlamydomonas_bilatus	Chlorophyta	0	0	0	0	0	0	0	6	0	6	0	0	0	0	0	0
MXDS	Spermatozopsis_exsultans	Chlorophyta	0	0	0	0	0	0	0	0	0	4	0	0	0	1	0	0
OFUE	Lobochlamys_segnis	Chlorophyta	0	0	0	0	0	0	0	15	0	2	0	0	0	9	0	0
PRIQ	Pleurastrum_insigne	Chlorophyta	0	0	0	0	0	0	0	6	0	6	0	0	0	2	0	0
QRTH	Chloromonas_perforata	Chlorophyta	0	0	0	0	0	0	0	3	0	3	0	0	0	2	0	0
QWRA	Vitreochlamys_sp.	Chlorophyta	0	0	0	0	0	0	0	7	1	3	0	0	0	2	0	0
RHVC	Dunaliella_salina	Chlorophyta	0	0	0	0	0	0	0	4	0	3	0	0	0	1	0	0
RNAT	Eudorina_elegans	Chlorophyta	0	0	0	0	0	0	0	3	1	4	0	0	0	1	2	0
RUIF	Carteria_obtusa	Chlorophyta	0	0	0	0	0	0	0	5	0	1	0	0	0	5	0	0
RYJX	Pandorina_morum	Chlorophyta	0	0	0	0	0	0	0	11	0	3	0	0	0	4	0	0
USIX	Neochlorosarcina_sp.	Chlorophyta	0	0	0	0	0	0	0	6	0	1	0	0	0	0	0	0
UTRE	Chloromonas_tughillensis	Chlorophyta	0	0	0	0	0	0	0	16	0	20	0	0	0	6	0	0
VALZ	Chlamydomonas_noctigama	Chlorophyta	0	0	0	0	0	0	0	16	3	4	0	0	0	3	0	0
VIAU	Carteria_crucifera	Chlorophyta	0	0	0	0	0	0	0	47	2	5	0	0	0	12	0	0
WDWX	Dunaliella_primolecta	Chlorophyta	0	0	0	0	0	0	0	4	0	2	0	0	0	3	0	0
XDLL	Oogamochlamys_gigantea	Chlorophyta	0	0	0	0	0	0	0	17	0	2	0	0	0	6	0	0
ZDIZ	Dunaliella_tertiolecta	Chlorophyta	0	0	0	0	0	0	0	5	0	2	0	0	0	4	0	0
ZFXU	Asteromonas_gracilis	Chlorophyta	0	0	0	0	0	0	0	2	0	2	0	0	0	1	0	0
ZIVZ	Phacotus_lenticularis	Chlorophyta	0	0	0	0	0	0	0	9	1	14	0	0	0	6	0	0
ZLQE	Stephanosphaera_pluvialis	Chlorophyta	0	0	0	0	0	0	0	1	0	2	0	0	0	1	0	0
DVYE	Oedogonium_cardiacum	Chlorophyta	0	0	0	0	0	0	0	18	0	1	0	0	0	3	0	0
SDPC	Oedogonium_foveolatum	Chlorophyta	0	0	0	0	0	0	0	32	1	2	0	0	0	5	0	0
BZSH	Golenkinia_longispicula	Chlorophyta	0	0	0	0	0	0	0	16	0	2	0	0	0	4	2	0
FOYQ	Microspora_cf._tumidula	Chlorophyta	0	0	0	0	0	0	0	12	0	3	0	0	0	2	0	0
MWAN	Neodesmus_pupukensis	Chlorophyta	0	0	0	0	0	0	0	8	0	2	0	0	0	2	0	0
OTQG	Ankistrodesmus_sp.	Chlorophyta	0	0	0	0	0	0	0	12	0	2	0	0	0	6	0	0
PZIF	Acutodesmus_dimorphus	Chlorophyta	0	0	0	0	0	0	0	46	0	1	0	0	0	13	0	0
VJDZ	Botryosphaerella_sudetica	Chlorophyta	0	0	0	0	0	0	0	27	0	6	0	0	0	15	1	0
XKWQ	Pediastrum_duplex	Chlorophyta	0	0	0	0	0	0	0	6	0	1	0	0	0	2	0	0
Chlre_v5.5	Chlamydomonas_reinhardtii_	Chlorophyta	0	0	0	0	0	0	0	0	0	0	0	0	0	0	0	0
Volca_v2.0	Volvox_carteri	Chlorophyta	0	0	0	0	0	0	0	0	0	0	0	0	0	0	0	0
HYHN	Prasinoderma_coloniale	Chlorophyta	0	0	0	0	0	0	0	2	0	0	0	0	0	1	0	0
XJGM	coccoid	Chlorophyta	0	0	0	0	0	0	0	0	0	1	0	0	0	0	0	0
XMCL	Prasinococcus_capsulatus	Chlorophyta	0	0	0	0	0	0	0	1	0	0	0	0	0	0	0	0
KYIO	Mesostigma_viride	Streptophyta	0	0	0	0	0	0	0	9	0	1	0	0	0	5	0	1
NNHQ	Spirotaenia_minuta	Streptophyta	0	0	0	0	0	0	0	0	1	1	0	0	0	0	0	0
AZZW	Chlorokybus_atmophyticus	Streptophyta	0	0	0	0	0	0	0	0	0	5	0	0	0	1	1	1
Klefl_v1.0	Klebsormidium_flaccidum	Streptophyta	0	0	0	0	0	0	0	0	0	0	0	0	0	0	0	0
BFIK	Entransia_fimbriata	Streptophyta	0	0	0	0	0	0	0	7	0	3	0	0	0	5	3	1
FPCO	Interfilum_paradoxum	Streptophyta	0	0	0	0	0	0	0	12	0	4	0	0	0	4	1	1
FQLP	Klebsormidium_subtile	Streptophyta	0	0	0	0	0	0	0	11	1	3	0	0	0	1	1	1
MWXT	Chara_vulgaris	Streptophyta	0	0	0	0	0	0	0	1	0	1	0	0	0	1	0	0
Chabr_v0.1	Chara_braunii	Streptophyta	0	0	0	0	0	0	0	0	0	0	0	0	0	0	0	0
DRGY	Chaetosphaeridium_globosum	Streptophyta	0	0	0	0	0	0	0	10	0	5	0	0	0	6	0	0
QPDY	Coleochaete_irregularis	Streptophyta	0	0	0	0	0	0	0	18	0	8	0	0	0	6	1	2
VQBJ	Coleochaete_scutata	Streptophyta	0	0	0	0	0	0	0	45	1	7	0	0	0	5	2	3
AEKF	Penium_margaritaceum	Streptophyta	0	0	0	0	0	0	0	82	2	3	0	0	0	7	0	0
BHBK	Cosmarium_tinctum	Streptophyta	0	1	0	0	0	0	0	143	3	7	0	0	0	34	0	0
DFDS	Desmidium_aptogonum	Streptophyta	1	0	0	0	0	0	0	41	3	9	0	0	0	8	0	0
DRFX	Closterium_lunula	Streptophyta	0	0	0	0	0	0	0	115	2	7	0	0	0	10	0	0
GBGT	Xanthidium_antilopaeum	Streptophyta	0	1	0	0	0	0	0	173	6	11	0	0	0	21	0	0
GGWH	Onychonema_laeve	Streptophyta	0	1	0	0	0	0	0	39	3	14	0	0	0	12	2	0
GYRP	Euastrum_affine	Streptophyta	0	1	0	0	0	0	0	216	3	14	0	0	0	26	0	0
HIDG	Cosmarium_broomei	Streptophyta	0	1	0	0	0	0	0	38	2	1	0	0	0	14	0	0
ISHC	Staurastrum_sebaldi	Streptophyta	0	0	0	0	0	0	0	91	6	9	0	0	0	18	0	0
KEYW	Gonatozygon_kinahanii	Streptophyta	0	0	0	0	0	0	0	39	1	13	0	0	0	21	3	2
MCHJ	Micrasterias_fimbriata	Streptophyta	0	0	0	0	0	0	0	66	6	11	0	0	0	18	1	0
MNNM	Cosmarium_granatum	Streptophyta	0	1	0	0	0	0	0	42	3	8	0	0	0	14	0	0
MOYY	Pleurotaenium_trabecula	Streptophyta	0	0	0	0	0	0	0	92	4	11	0	0	0	17	1	0
QWFV	Bambusina_borreri	Streptophyta	0	0	0	0	0	0	0	60	4	6	0	0	1	21	0	0
RPQV	Phymatodocis_nordstedtiana	Streptophyta	0	0	0	0	0	0	0	70	6	8	0	0	0	17	1	0
RPRU	Staurodesmus_omearii	Streptophyta	0	0	0	0	0	0	0	115	3	7	0	0	0	27	3	0
RQFE	Cosmocladium_cf._constrictum	Streptophyta	0	2	0	0	0	0	0	112	5	7	0	0	0	24	2	1
STKJ	Cosmarium_ochthodes	Streptophyta	0	0	0	0	0	0	0	138	5	16	0	0	0	24	0	0
WCQU	Staurodesmus_convergens	Streptophyta	1	0	0	0	0	0	0	65	10	15	0	0	0	35	2	0
WDGV	Cosmarium_subtumidum	Streptophyta	0	0	0	0	0	0	0	103	6	17	0	0	0	41	0	0
YSQT	Penium_exiguum	Streptophyta	1	0	0	0	0	0	0	52	5	6	0	0	0	15	0	0
FFGR	Netrium_digitus	Streptophyta	0	0	0	0	0	0	0	36	2	10	0	0	0	8	0	0
HAOX	Spirogyra_sp.	Streptophyta	0	0	0	0	0	0	0	55	2	4	0	0	0	12	0	0
HKZW	Mesotaenium_caldariorum	Streptophyta	0	0	0	0	0	0	0	64	5	32	0	0	0	28	2	2
JOJQ	Cylindrocystis_cushleckae	Streptophyta	0	0	0	0	0	0	0	21	0	12	0	0	0	20	3	2
KMNX	Nucleotaenium_eifelense	Streptophyta	0	0	0	0	0	0	0	39	3	5	0	0	0	6	0	0
MFZO	Zygnemopsis_sp.	Streptophyta	0	0	0	0	0	0	0	40	2	7	0	0	0	14	4	2
NBYP	Mesotaenium_kramstae	Streptophyta	0	0	0	0	0	0	0	12	2	10	0	0	0	11	2	4
RPGL	Cylindrocystis_brebissonii	Streptophyta	0	0	0	0	0	0	0	66	0	23	0	0	0	22	2	3
SNOX	Planotaenium_ohtanii	Streptophyta	0	0	0	0	0	0	0	61	2	11	0	0	0	22	1	1
TPHT	Spirotaenia_sp.	Streptophyta	0	0	0	0	0	0	0	70	2	3	0	0	0	22	3	2
VAZE	Cylindrocystis_sp.	Streptophyta	0	0	0	0	0	0	0	58	2	24	0	0	0	34	3	3
WDCW	Mesotaenium_endlicherianum	Streptophyta	0	0	0	0	0	0	0	25	1	8	0	0	0	9	3	2
WSJO	Mesotaenium_braunii	Streptophyta	0	0	0	0	0	0	0	37	2	8	0	0	0	16	4	1
XRTZ	Roya_obtusa	Streptophyta	0	0	0	0	0	0	0	35	1	9	0	0	0	15	0	1
ZRMT	Mougeotia_sp.	Streptophyta	0	0	0	0	0	0	0	69	2	6	0	0	0	41	2	2
ANON	Leiosporoceros_dussii	Anthocerotophyta	0	0	1	0	0	0	0	18	2	5	0	0	1	29	2	1
BSNI	Anthoceros_agrestis	Anthocerotophyta	1	1	1	0	0	0	0	53	2	8	0	0	1	37	1	1
DXOU	Nothoceros_aenigmaticus	Anthocerotophyta	0	0	1	0	0	0	0	31	1	4	0	0	1	12	4	3
FAJB	Paraphymatoceros_hallii	Anthocerotophyta	0	0	0	0	0	0	0	0	0	0	0	0	0	0	0	0
TCBC	Nothoceros_vincentianus	Anthocerotophyta	1	2	2	1	0	0	0	48	0	9	0	0	1	27	1	1
WCZB	Phaeoceros_carolinianus	Anthocerotophyta	0	0	0	0	0	0	0	0	0	0	0	0	0	0	0	0
AKXB	Phaeomegaceros_coriaceus	Anthocerotophyta	1	1	1	0	0	0	0	31	2	10	0	0	2	30	1	1
UCRN	Megaceros_flagellaris	Anthocerotophyta	0	0	0	0	0	0	0	0	0	0	0	0	0	0	0	0
Phypa_v3.0	Physcomitrella_patens	Bryophyta	0	0	0	0	0	0	0	0	0	0	0	0	0	0	0	0
WOGB	Andreaea_rupestris	Bryophyta	1	1	1	0	0	2	0	42	1	7	0	0	1	41	1	7
ORKS	Philonotis_fontana	Bryophyta	1	4	1	0	0	5	0	24	0	9	0	0	2	31	2	6
BGXB	Plagiomnium_insigne	Bryophyta	2	1	3	0	0	4	0	19	0	6	0	0	1	8	4	2
JMXW	Bryum_argenteum	Bryophyta	2	1	0	0	0	3	0	38	0	7	0	0	0	32	4	5
XWHK	Rosulabryum_cf._capillare	Bryophyta	0	1	1	0	0	4	0	29	0	8	0	0	0	20	1	5
AWOI	Diphyscium_foliosum	Bryophyta	1	0	3	1	0	3	0	30	2	10	0	0	0	45	2	8
HRWG	Buxbaumia_aphylla	Bryophyta	0	1	3	0	0	2	0	16	3	8	0	0	2	26	6	5
FFPD	Ceratodon_purpureus	Bryophyta	2	0	0	0	0	4	0	36	0	9	0	0	1	49	3	8
NGTD	Dicranum_scoparium	Bryophyta	2	3	1	0	0	4	0	32	2	7	0	0	1	24	3	12
RGKI	Leucobryum_glaucum	Bryophyta	2	1	0	0	0	3	0	27	0	8	0	0	1	29	1	5
VMXJ	Leucobryum_albidum	Bryophyta	2	3	1	0	0	5	0	32	1	8	0	0	1	43	2	3
KEFD	Encalypta_streptocarpa	Bryophyta	1	1	2	0	0	6	0	37	1	4	0	0	2	39	3	4
YEPO	Physcomitrium_sp.	Bryophyta	2	2	2	0	0	6	1	38	1	16	0	0	0	65	8	3
ABCD	Racomitrium_elongatum	Bryophyta	2	1	0	0	0	2	0	3	0	8	0	0	2	5	0	2
BPSG	Scouleria_aquatica	Bryophyta	2	2	1	0	0	5	0	41	1	10	0	0	1	50	6	3
RDOO	Racomitrium_varium	Bryophyta	3	2	2	0	0	6	0	22	0	8	0	0	1	45	2	2
YWNF	Hedwigia_ciliata	Bryophyta	1	3	2	0	0	6	0	23	0	9	0	0	1	33	1	8
DHWX	Fontinalis_antipyretica	Bryophyta	1	1	2	0	0	5	0	30	0	3	0	0	1	33	1	6
EEMJ	Thuidium_delicatulum	Bryophyta	1	4	1	0	0	5	0	19	0	6	0	0	0	27	2	3
IGUH	Leucodon_julaceus	Bryophyta	1	4	1	0	0	5	0	41	1	13	0	0	1	43	2	2
JADL	Rhynchostegium_serrulatum	Bryophyta	1	4	1	0	0	5	0	28	1	6	0	0	0	42	1	2
LNSF	Stereodon_subimponens	Bryophyta	2	1	2	0	0	4	0	31	1	5	0	0	0	31	3	3
MIRS	Climacium_dendroides	Bryophyta	1	2	2	0	0	3	0	31	2	9	0	0	0	32	4	5
QKQO	Pseudotaxiphyllum_elegans	Bryophyta	1	4	1	0	0	5	0	28	0	8	0	0	0	51	1	2
QMWB	Anomodon_attenuatus	Bryophyta	1	5	0	0	0	5	0	26	1	7	0	0	1	40	1	3
TAVP	Calliergon_cordifolium	Bryophyta	2	6	1	0	0	4	0	35	2	5	0	0	0	39	3	5
TMAJ	Neckera_douglasii	Bryophyta	1	3	2	0	0	4	0	39	2	10	0	0	0	52	2	6
VBMM	Claopodium_rostratum	Bryophyta	1	3	2	0	0	5	0	22	2	7	0	0	0	48	1	2
WSPM	Loeskeobryum_brevirostre	Bryophyta	1	5	0	0	0	3	0	24	1	8	0	0	0	38	1	4
ZACW	Leucodon_brachypus	Bryophyta	1	3	2	0	0	5	0	30	1	8	0	0	0	50	1	3
SZYG	Polytrichum_commune	Bryophyta	1	0	0	0	0	1	0	23	0	7	0	0	4	21	2	4
ZTHV	Atrichum_angustatum	Bryophyta	1	2	1	1	0	3	0	42	1	14	0	0	1	46	2	8
GRKU	Syntrichia_princeps	Bryophyta	3	0	0	0	0	2	0	52	2	10	0	0	0	32	5	2
CMEQ	Orthotrichum_lyellii	Bryophyta	1	1	1	0	0	4	0	13	0	5	0	0	0	37	1	2
WNGH	Aulacomnium_heterostichum	Bryophyta	1	2	4	0	0	5	0	43	1	12	0	0	1	51	2	5
GOWD	Sphagnum_lescurii	Bryophyta	1	1	0	0	0	1	0	15	0	10	0	0	5	17	2	5
RCBT	Sphagnum_palustre	Bryophyta	3	2	1	0	0	2	0	61	0	14	0	0	4	44	7	11
UHLI	Sphagnum_recurvum	Bryophyta	5	6	1	0	0	3	0	46	2	12	0	0	3	51	7	8
SKQD	Takakia_lepidozioides	Bryophyta	2	0	1	0	0	0	0	27	1	7	0	0	1	30	2	2
HVBQ	Tetraphis_pellucida	Bryophyta	2	2	3	0	0	4	0	44	1	9	0	0	2	38	3	2
ZQRI	Timmia_austriaca	Bryophyta	1	4	3	0	0	4	1	28	2	11	0	0	1	51	3	5
IRBN	Scapania_nemorosa	Marchantiophyta	0	1	1	0	0	0	0	51	4	14	0	0	1	35	1	6
LGOW	Schistochila_sp.	Marchantiophyta	0	1	1	0	0	0	0	33	2	9	0	0	1	35	3	5
OFTV	Barbilophozia_barbata	Marchantiophyta	0	0	1	0	0	0	0	40	0	12	0	0	2	19	0	3
RTMU	Calypogeia_fissa	Marchantiophyta	0	0	1	0	0	0	0	33	0	16	0	0	1	24	4	3
WZYK	Bazzania_trilobata	Marchantiophyta	1	1	1	0	0	0	0	34	1	6	0	0	1	27	3	3
YBQN	Odontoschisma_prostratum	Marchantiophyta	1	0	1	0	0	0	0	45	1	10	0	0	1	39	3	5
TXVB	Lunularia_cruciata	Marchantiophyta	1	2	3	0	0	0	0	56	1	13	0	0	1	37	2	3
HMHL	Marchantia_paleacea	Marchantiophyta	0	2	2	0	0	0	0	46	0	9	0	0	1	51	2	2
ILBQ	Conocephalum_conicum	Marchantiophyta	0	1	2	0	0	1	0	41	4	10	0	0	2	30	1	2
JPYU	Marchantia_polymorpha	Marchantiophyta	0	0	0	0	0	0	0	32	0	7	0	0	1	27	3	3
TFYI	Marchantia_emarginata	Marchantiophyta	0	2	2	0	0	0	0	39	1	6	0	0	2	13	3	2
WJLO	Ricciocarpos_natans	Marchantiophyta	0	0	1	0	0	0	0	31	1	11	0	0	1	22	1	1
NRWZ	Metzgeria_crassipilis	Marchantiophyta	0	0	0	0	0	0	0	32	1	7	0	0	1	17	1	1
YFGP	Pallavicinia_lyellii	Marchantiophyta	0	1	1	0	0	0	0	57	3	9	0	0	1	32	3	1
JHFI	Pellia_neesiana	Marchantiophyta	1	1	0	0	0	0	0	78	2	6	0	0	2	41	1	1
PIUF	Pellia_cf._epiphylla	Marchantiophyta	1	1	1	0	0	1	0	63	2	11	0	0	1	39	1	1
BNCU	Radula_lindenbergiana	Marchantiophyta	0	0	0	0	0	0	0	22	1	14	0	0	0	15	1	2
KRUQ	Porella_navicularis	Marchantiophyta	0	0	1	0	0	0	0	54	1	10	0	0	1	27	2	1
TGKW	Frullania_sp.	Marchantiophyta	1	0	1	0	0	0	0	19	0	7	0	0	0	18	1	3
UUHD	Porella_pinnata	Marchantiophyta	0	0	1	0	0	0	0	37	0	8	0	0	2	23	2	2
HPXA	Ptilidium_pulcherrimum	Marchantiophyta	0	0	1	0	0	1	0	63	2	14	0	0	3	35	3	3
HERT	Sphaerocarpos_texanus	Marchantiophyta	0	0	1	0	0	0	0	31	1	9	0	0	1	24	4	2
PKOX	Isoetes_tegetiformans	Lycopodiophyta	4	1	2	3	0	3	0	70	3	10	0	0	1	49	1	1
PYHZ	Isoetes_sp.	Lycopodiophyta	5	0	2	2	0	4	0	79	2	10	0	0	2	60	1	1
CBAE	Huperzia_myrsinites	Lycopodiophyta	0	1	5	2	0	0	0	37	1	11	0	0	3	30	5	2
ENQF	Lycopodium_annotinum	Lycopodiophyta	1	1	5	0	0	1	0	48	1	15	0	0	2	27	2	1
GAON	Huperzia_squarrosa	Lycopodiophyta	2	4	9	3	0	2	0	22	0	12	0	0	5	36	4	3
GKAG	Huperzia_lucidula	Lycopodiophyta	0	1	5	4	0	0	0	40	2	11	0	0	3	33	9	4
PQTO	Lycopodium_deuterodensum	Lycopodiophyta	4	3	6	5	0	2	0	69	1	12	0	1	3	65	2	2
ULKT	Lycopodiella_appressa	Lycopodiophyta	1	0	4	4	0	3	0	66	3	10	0	0	2	43	1	2
UPMJ	Pseudolycopodiella_caroliniana	Lycopodiophyta	5	0	5	1	0	2	0	49	1	13	0	0	2	36	1	3
WAFT	Diphasiastrum_digitatum	Lycopodiophyta	0	1	4	0	0	0	0	50	0	16	0	0	1	29	3	2
XNXF	Dendrolycopodium_obscurum	Lycopodiophyta	1	0	4	0	0	0	0	26	3	11	0	0	1	17	3	2
YHZW	Huperzia_selago	Lycopodiophyta	0	2	8	7	0	3	0	70	2	24	0	0	4	56	7	2
ZZEI	Phylloglossum_drummondii	Lycopodiophyta	2	1	4	5	0	3	0	58	2	9	0	0	7	57	4	4
ABIJ	Selaginella_cf._pallescens	Lycopodiophyta	2	2	2	2	0	4	0	57	4	10	0	0	1	48	1	1
JKAA	Selaginella_wallacei	Lycopodiophyta	2	1	3	2	0	3	0	25	1	17	0	0	1	35	1	1
KJYC	Selaginella_willdenowii	Lycopodiophyta	2	3	5	2	0	5	0	48	3	16	0	0	1	60	1	2
KUXM	Selaginella_selaginoides	Lycopodiophyta	2	2	3	3	1	1	0	38	2	10	0	0	1	39	2	3
LGDQ	Selaginella_apoda	Lycopodiophyta	1	2	2	2	0	5	0	45	2	8	0	0	1	33	3	1
ZFGK	Selaginella_kraussiana	Lycopodiophyta	2	2	3	2	0	3	0	47	2	8	0	0	1	52	1	2
ZYCD	Selaginella_acanthonota	Lycopodiophyta	1	1	1	1	0	5	0	24	1	11	0	0	0	37	1	2
ZZOL	Selaginella_moellendorffii	Lycopodiophyta	1	2	1	2	0	2	0	41	3	11	0	0	1	36	1	1
CAPN	Equisetum_diffusum	Polypodiopsida	0	0	5	3	0	0	0	22	0	10	0	0	0	24	1	0
JVSZ	Equisetum_hyemale	Polypodiopsida	0	0	7	12	0	1	0	48	4	14	0	0	3	50	2	2
DFHO	Danaea_nodosa	Polypodiopsida	1	2	3	2	0	0	0	62	1	5	0	0	2	62	1	2
NHCM	Angiopteris_evecta	Polypodiopsida	1	0	3	3	0	1	0	57	1	4	0	0	3	29	2	3
UGNK	Marattia_attenuata	Polypodiopsida	3	2	4	5	0	0	0	84	5	6	0	0	2	64	2	2
BEGM	Botrypus_virginianus	Polypodiopsida	0	1	2	5	0	0	0	67	0	8	0	0	2	42	3	3
DJSE	Ophioglossum_petiolatum	Polypodiopsida	1	1	3	2	0	0	0	85	2	12	0	0	1	54	5	4
EEAQ	Sceptridium_dissectum	Polypodiopsida	0	1	5	1	0	3	0	71	2	13	0	0	1	67	1	1
ALVQ	Tmesipteris_parva	Polypodiopsida	1	1	4	4	0	1	0	86	0	13	0	0	1	49	1	3
QVMR	Psilotum_nudum	Polypodiopsida	0	0	4	6	0	1	0	29	1	8	0	0	1	23	3	2
EWXK	Thyrsopteris_elegans	Polypodiopsida	2	1	2	2	0	1	0	96	2	13	0	0	2	49	6	4
GANB	Alsophila_pinulosa	Polypodiopsida	0	1	4	5	1	3	0	39	3	8	0	0	1	36	1	1
PNZO	Culcita_macrocarpa	Polypodiopsida	0	0	2	2	0	0	0	92	2	19	0	0	1	50	2	3
UWOD	Plagiogyria_japonica	Polypodiopsida	2	0	2	3	0	0	0	68	1	18	0	0	4	38	3	2
MEKP	Dipteris_conjugata	Polypodiopsida	0	0	3	1	0	0	0	86	0	7	0	0	0	51	3	1
QIAD	Hymenophyllum_bivalve	Polypodiopsida	0	1	0	0	0	1	0	15	0	2	0	0	0	13	1	0
RFMZ	Osmundastrum_cinnamomeum	Polypodiopsida	0	1	1	2	0	0	0	68	0	7	0	1	1	35	3	2
UOMY	Osmunda_sp.	Polypodiopsida	1	1	2	0	0	3	0	59	1	8	0	1	3	55	1	2
VIBO	Osmunda_javanica	Polypodiopsida	1	2	3	2	0	0	0	53	1	6	0	1	0	59	1	1
AFPO	Athyrium_sp.	Polypodiopsida	1	0	3	0	0	2	0	57	0	12	0	0	2	35	2	2
BMIF	Asplenium_cf._x_lucrosum	Polypodiopsida	2	0	4	3	0	0	0	69	3	25	0	0	1	51	2	2
BMJR	Adiantum_raddianum	Polypodiopsida	1	1	4	3	0	2	0	53	1	25	0	0	3	61	1	1
CJNT	Polypodium_glycyrrhiza	Polypodiopsida	1	2	3	2	0	2	0	65	2	12	0	0	2	51	1	1
DCDT	Gaga_arizonica	Polypodiopsida	1	1	1	5	1	4	1	63	1	14	0	1	1	54	2	2
FCHS	Deparia_lobato	Polypodiopsida	1	0	4	3	0	0	0	47	3	10	0	0	2	30	3	3
FLTD	Pteris_ensiformis	Polypodiopsida	1	1	1	2	0	1	0	38	1	11	0	0	2	44	3	3
FQGQ	Polystichum_acrostichoides	Polypodiopsida	2	0	3	2	0	2	1	85	0	15	0	0	0	53	4	5
GSXD	Myriopteris_rufa	Polypodiopsida	2	2	2	4	0	1	0	59	1	14	0	0	1	53	4	3
GYFU	Polypodium_hesperium	Polypodiopsida	0	0	0	0	0	0	0	0	0	0	0	0	0	0	0	0
HEGQ	Gymnocarpium_dryopteris	Polypodiopsida	1	1	3	2	0	2	0	63	2	12	0	0	3	52	2	4
HNDZ	Cystopteris_utahensis	Polypodiopsida	1	2	4	5	0	0	0	109	0	14	0	0	2	54	5	3
HTFH	Onoclea_sensibilis	Polypodiopsida	0	0	0	0	0	0	0	13	0	3	0	0	1	2	1	0
JBLI	Bolbitis_repanda	Polypodiopsida	2	1	3	3	1	2	0	90	4	11	0	0	2	60	3	2
KJZG	Asplenium_platyneuron	Polypodiopsida	1	1	3	1	0	0	0	35	1	18	0	0	1	33	3	2
LHLE	Cystopteris_fragilis	Polypodiopsida	1	2	3	3	0	2	0	77	4	15	0	0	0	70	2	2
MROH	Thelypteris_acuminata	Polypodiopsida	0	0	4	3	0	2	0	7	1	1	0	0	0	9	1	1
MTGC	Dennstaedtia_davallioides	Polypodiopsida	0	1	3	3	0	3	0	33	0	7	0	0	1	28	2	1
NDUV	Vittaria_appalachiana	Polypodiopsida	0	0	0	0	0	0	0	0	0	0	0	0	0	0	0	0
NOKI	Lindsaea_linearis	Polypodiopsida	2	3	3	2	0	3	0	75	0	17	0	0	3	57	3	2
NWWI	Nephrolepis_exaltata	Polypodiopsida	1	3	6	0	0	3	0	56	1	14	0	0	1	43	3	2
OCZL	Homalosorus_pycnocarpos	Polypodiopsida	0	2	3	2	0	0	0	59	0	7	0	0	2	37	3	3
OQWW	Davallia_fejeensis	Polypodiopsida	1	2	3	2	0	2	0	121	0	24	0	0	3	77	4	1
ORJE	Phymatosorus_grossus	Polypodiopsida	0	1	1	3	1	4	0	12	0	8	0	0	2	9	1	1
PIVW	Ceratopteris_thalictroides	Polypodiopsida	1	1	3	3	0	0	0	56	1	21	0	0	0	89	3	1
POPJ	Pteris_vittata	Polypodiopsida	1	0	2	3	0	1	0	60	0	15	0	0	2	59	2	3
PSKY	Asplenium_nidus	Polypodiopsida	0	0	2	2	0	0	0	6	1	4	0	0	0	3	1	2
RFRB	Didymochlaena_truncatula	Polypodiopsida	1	1	2	1	0	1	0	9	0	2	0	0	0	7	1	1
RICC	Cystopteris_reevesiana	Polypodiopsida	1	2	3	2	1	2	0	48	2	6	0	0	0	51	4	3
SKYV	Vittaria_lineata	Polypodiopsida	1	1	2	1	0	2	1	40	0	20	0	0	1	47	1	2
UFJN	Diplazium_wichurae	Polypodiopsida	1	1	3	3	0	1	0	55	1	14	0	0	0	57	1	1
UJTT	Pityrogramma_trifoliata	Polypodiopsida	1	0	3	5	0	1	0	68	2	19	0	0	0	73	2	1
UJWU	Pleopeltis_polypodioides	Polypodiopsida	0	0	1	0	0	1	0	24	1	5	0	0	1	9	1	0
URCP	Athyrium_filix	Polypodiopsida	1	1	3	3	0	1	0	42	1	10	0	0	1	22	4	4
VITX	Athyrium_spicant	Polypodiopsida	2	2	3	4	0	5	0	85	2	18	0	0	1	66	2	1
VVRN	Lonchitis_hirsuta	Polypodiopsida	1	2	4	3	0	0	0	62	2	19	0	0	1	75	2	2
WCLG	Adiantum_aleuticum	Polypodiopsida	1	2	2	4	0	2	0	52	2	11	0	0	2	48	3	4
WGTU	Leucostegia_immersa	Polypodiopsida	1	1	3	2	1	4	0	61	2	16	0	1	0	73	1	2
WQML	Cryptogramma_acrostichoides	Polypodiopsida	1	1	3	4	0	0	0	55	2	19	0	0	3	51	3	1
XDDT	Argyrochosma_nivea	Polypodiopsida	1	1	3	3	0	0	1	64	1	15	0	1	3	49	1	4
YCKE	Notholaena_montieliae	Polypodiopsida	1	1	4	4	0	2	0	55	3	13	0	0	1	56	3	3
YIXP	Lindsaea_microphylla	Polypodiopsida	2	1	3	3	0	0	0	9	1	5	0	0	4	14	1	0
YJJY	Woodsia_scopulina	Polypodiopsida	2	1	3	4	0	2	0	57	2	13	0	0	1	63	4	2
YLJA	Polypodium_amorphum	Polypodiopsida	1	1	3	2	0	1	0	35	0	14	0	0	2	49	1	2
YOWV	Cystopteris_protrusa	Polypodiopsida	1	1	3	2	0	3	0	61	2	11	0	0	2	49	4	3
YQEC	Woodsia_ilvensis	Polypodiopsida	2	1	3	3	0	0	0	69	1	19	0	0	2	53	3	2
ZQYU	Phlebodium_pseudoaureum	Polypodiopsida	1	1	4	3	0	0	0	110	0	16	0	0	0	71	1	3
ZXJO	Parahemionitis_cordata	Polypodiopsida	1	2	2	1	0	2	0	33	0	9	0	0	3	28	4	3
CVEG	Azolla_cf._caroliniana	Polypodiopsida	2	1	4	2	0	1	0	88	0	27	0	0	4	45	2	2
KIIX	Pilularia_globulifera	Polypodiopsida	1	0	2	1	0	1	0	56	1	20	0	0	1	52	2	2
CQPW	Anemia_tomentosa	Polypodiopsida	2	2	3	4	0	1	0	47	1	9	0	0	4	52	2	3
PBUU	Lygodium_japonicum	Polypodiopsida	0	1	1	0	0	0	0	50	0	6	0	0	1	33	1	4
GNQG	Encephalartos_barteri	Acrogymnospermae	4	1	3	5	1	3	0	74	2	12	0	1	4	61	1	1
KAWQ	Stangeria_eriopus	Acrogymnospermae	5	0	4	4	1	1	0	59	3	13	0	0	3	43	1	1
WLIC	Dioon_edule	Acrogymnospermae	3	0	1	2	0	0	0	64	0	8	0	1	2	34	2	0
XZUY	Cycas_micholitzii	Acrogymnospermae	4	0	3	2	1	3	1	20	0	8	0	0	3	29	2	0
SGTW	Ginkgo_biloba	Acrogymnospermae	4	0	2	6	1	0	0	12	2	3	0	0	0	13	2	0
GTHK	Gnetum_montanum	Acrogymnospermae	3	0	2	1	0	0	0	73	0	6	0	0	3	53	1	3
TOXE	Welwitschia_mirabilis	Acrogymnospermae	3	1	1	8	0	1	1	44	1	10	0	0	2	47	2	2
VDAO	Ephedra_sinica	Acrogymnospermae	0	0	0	2	0	0	0	7	0	0	0	0	1	8	1	0
ACWS	Araucaria_sp.	Acrogymnospermae	1	1	3	2	0	0	0	169	5	8	0	0	2	59	3	3
AIGO	Chamaecyparis_lawsoniana	Acrogymnospermae	2	1	3	4	0	0	0	176	1	10	0	0	1	82	1	3
AQFM	Pseudolarix_amabilis	Acrogymnospermae	3	2	4	8	0	2	0	80	2	11	0	0	2	52	1	3
AREG	Nothotsuga_longibracteata	Acrogymnospermae	1	1	1	4	0	1	0	108	1	6	0	0	4	39	2	5
AUDE	Widdringtonia_cedarbergensis	Acrogymnospermae	2	0	3	3	1	1	0	51	2	9	0	0	2	43	4	2
AWQB	Picea_engelmannii	Acrogymnospermae	3	2	3	5	0	2	1	73	3	11	0	0	4	50	2	2
BBDD	Microstrobos_fitzgeraldii	Acrogymnospermae	1	1	2	6	0	1	0	104	2	14	0	0	5	63	4	5
BTTS	Austrotaxus_spicata	Acrogymnospermae	2	2	2	3	0	0	0	101	2	10	0	0	3	50	1	4
BUWV	Platycladus_orientalis	Acrogymnospermae	2	1	4	8	1	1	0	115	5	9	0	0	1	68	2	1
CDFR	Manoao_colensoi	Acrogymnospermae	2	2	4	4	0	1	0	95	0	11	0	0	2	67	2	3
CGDN	Tetraclinis_sp.	Acrogymnospermae	3	1	3	4	1	1	0	125	5	8	0	0	1	78	1	3
DZQM	Pinus_radiata	Acrogymnospermae	3	1	4	5	1	3	0	84	2	11	0	0	5	57	1	2
EFMS	Torreya_taxifolia	Acrogymnospermae	3	1	3	5	1	1	1	72	2	9	0	0	2	36	4	4
EGLZ	Prumnopitys_andina	Acrogymnospermae	1	1	4	1	0	1	0	67	1	15	0	0	2	46	1	2
ETCJ	Pilgerodendron_uviferum	Acrogymnospermae	3	1	3	6	1	1	0	87	2	12	0	0	1	62	2	1
FHST	Taxodium_distichum	Acrogymnospermae	2	0	4	4	0	1	0	169	2	11	0	0	2	81	3	3
FMWZ	Dacrycarpus_compactus	Acrogymnospermae	3	1	5	3	0	1	0	126	5	9	0	0	2	64	3	2
FRPM	Calocedrus_decurrens	Acrogymnospermae	2	1	2	4	0	1	0	177	5	13	0	0	1	86	1	3
GAMH	Tsuga_heterophylla	Acrogymnospermae	2	1	1	6	0	1	2	76	3	14	0	0	6	55	2	4
GGEA	Cedrus_libani	Acrogymnospermae	1	0	3	2	1	0	0	61	0	8	0	1	4	39	1	1
GKCZ	Diselma_archeri	Acrogymnospermae	1	1	4	3	0	0	0	115	2	10	0	1	3	67	1	2
GMHZ	Cryptomeria_japonica	Acrogymnospermae	2	2	6	5	0	1	0	296	4	13	0	0	1	105	1	2
HBGV	Sequoia_sempervirens	Acrogymnospermae	0	0	2	1	0	0	0	46	4	7	0	0	1	19	2	0
HILW	Acmopyle_pancheri	Acrogymnospermae	2	1	4	5	0	2	0	115	4	10	0	0	1	70	1	2
HQOM	Torreya_nucifera	Acrogymnospermae	0	0	3	3	0	0	0	49	1	7	0	0	2	23	1	2
IAJW	Amentotaxus_argotaenia	Acrogymnospermae	2	1	2	4	0	0	0	99	1	7	0	0	4	64	2	3
IFLI	Callitris_gracilis	Acrogymnospermae	3	1	3	4	1	0	0	52	0	16	0	0	2	34	2	2
IIOL	Pinus_parviflora	Acrogymnospermae	3	2	2	3	1	1	0	122	3	14	0	0	1	65	1	2
IOVS	Pseudotsuga_wilsoniana	Acrogymnospermae	1	1	2	2	0	0	0	102	2	19	0	1	4	67	1	2
IZGN	Dacrydium_balansae	Acrogymnospermae	3	1	4	7	0	2	1	141	1	9	0	0	1	49	4	4
JBND	Pinus_ponderosa	Acrogymnospermae	4	1	2	4	1	1	0	96	2	12	0	0	4	62	1	4
JDQB	Neocallitropsis_pancheri	Acrogymnospermae	2	1	4	3	0	2	0	89	2	11	0	0	2	54	1	1
JRNA	Phyllocladus_hypophyllus	Acrogymnospermae	1	1	2	6	0	1	0	104	3	15	0	0	3	65	1	1
JUWL	Keteleeria_evelyniana	Acrogymnospermae	5	2	2	5	0	1	2	95	4	7	0	0	5	46	2	4
JZVE	Parasitaxus_usta	Acrogymnospermae	2	2	5	5	0	2	0	42	2	15	0	0	2	57	1	3
KLGF	Sundacarpus_amarus	Acrogymnospermae	3	1	4	6	0	1	0	105	5	12	0	0	2	64	4	3
MFTM	Pinus_jeffreyi	Acrogymnospermae	4	1	2	5	0	3	0	110	5	9	0	0	4	61	2	2
MHGD	Microcachrys_tetragona	Acrogymnospermae	3	1	3	5	0	1	0	91	3	11	0	0	2	80	1	1
MIXZ	Agathis_robusta	Acrogymnospermae	2	1	3	5	1	0	0	168	4	11	0	0	2	82	2	2
NKIN	Thujopsis_dolabrata	Acrogymnospermae	3	2	2	4	0	1	0	141	2	12	0	0	1	58	1	3
NPRL	Cathaya_argyrophylla	Acrogymnospermae	2	2	3	1	0	0	0	64	2	13	0	0	1	38	2	2
NRXL	Metasequoia_glyptostroboides	Acrogymnospermae	2	1	4	5	1	1	0	163	2	12	0	0	2	82	1	1
NVGZ	Cephalotaxus_harringtonia	Acrogymnospermae	4	2	4	4	1	1	0	144	2	12	0	1	2	71	2	1
OVIJ	Papuacedrus_papuana	Acrogymnospermae	2	1	3	4	1	1	0	111	5	8	0	0	1	78	4	5
OWFC	Halocarpus_bidwillii	Acrogymnospermae	3	2	2	8	0	2	0	111	4	15	0	2	4	68	6	4
OXGJ	Glyptostrobus_pensilis	Acrogymnospermae	1	2	3	3	0	0	0	110	4	11	0	0	2	74	1	2
QCGM	Saxegothaea_conspicua	Acrogymnospermae	1	1	4	3	0	0	0	138	3	6	0	0	2	53	2	3
QFAE	Sequoiadendron_giganteum	Acrogymnospermae	2	0	2	2	1	0	0	78	2	6	0	0	2	21	5	0
QHBI	Falcatifolium_taxoides	Acrogymnospermae	2	1	3	4	0	1	0	146	0	9	0	1	1	55	1	2
QNGJ	Cupressus_dupreziana	Acrogymnospermae	2	1	3	5	1	1	0	119	5	7	0	0	1	76	1	3
QSNJ	Taiwania_cryptomerioides	Acrogymnospermae	3	1	4	5	1	0	0	136	5	12	0	0	1	73	1	1
RMMV	Callitris_macleayana	Acrogymnospermae	3	1	4	4	1	1	1	65	5	15	0	0	1	62	2	2
RSCE	Wollemia_nobilis	Acrogymnospermae	1	2	3	3	1	1	1	128	1	8	0	0	2	64	1	2
SCEB	Podocarpus_coriaceus	Acrogymnospermae	2	2	3	4	0	1	0	107	1	8	0	0	2	73	2	1
UEVI	Fokienia_hodginsii	Acrogymnospermae	2	1	2	4	0	0	0	146	5	10	0	0	2	78	2	3
UUJS	Nageia_nagi	Acrogymnospermae	1	1	2	2	0	0	0	120	0	13	0	0	2	53	2	4
VFYZ	Thuja_plicata	Acrogymnospermae	2	2	2	2	0	1	0	104	4	14	0	0	2	53	1	1
VGSX	Retrophyllum_minus	Acrogymnospermae	1	1	4	3	0	1	0	165	3	12	0	0	2	63	1	1
VSRH	Abies_lasiocarpa	Acrogymnospermae	3	1	3	8	0	2	1	77	4	9	0	0	4	66	1	1
WVWN	Larix_speciosa	Acrogymnospermae	1	1	1	2	0	0	0	127	2	13	0	0	2	70	1	2
WWSS	Taxus_baccata	Acrogymnospermae	2	1	2	1	0	1	0	49	0	10	0	0	2	42	3	2
XIRK	Athrotaxis_cupressoides	Acrogymnospermae	2	1	8	3	1	0	0	125	3	11	0	0	2	58	1	3
XLGK	Podocarpus_rubens	Acrogymnospermae	2	1	3	5	0	2	0	121	3	13	0	0	2	77	1	1
XMGP	Juniperus_scopulorum	Acrogymnospermae	2	1	4	1	0	0	0	51	2	12	0	0	3	27	3	2
XQSG	Microbiota_decussata	Acrogymnospermae	3	1	3	5	0	0	0	105	4	11	0	0	1	63	4	3
XTZO	Araucaria_rulei	Acrogymnospermae	3	1	4	6	1	1	1	85	2	9	0	0	3	61	2	2
YFZK	Sciadopitys_verticillata	Acrogymnospermae	1	2	3	2	0	0	0	82	0	12	0	1	5	55	1	2
YLPM	Pseudotaxus_chienii	Acrogymnospermae	2	1	2	3	0	0	0	92	0	9	0	0	3	54	3	3
YYPE	Austrocedrus_chilensis	Acrogymnospermae	2	1	3	5	1	0	0	116	4	12	0	0	1	84	1	1
ZQVF	Cunninghamia_lanceolata	Acrogymnospermae	1	2	2	3	1	0	0	173	4	10	0	0	2	77	4	2
ZQWM	Lagarostrobos_franklinii	Acrogymnospermae	1	1	3	3	0	1	0	123	0	15	0	0	3	73	1	1
ZYAX	Taxus_cuspidata	Acrogymnospermae	2	0	2	4	0	0	0	125	1	9	0	0	3	62	6	4
Pinta_v2.0	Pinus_taeda	Acrogymnospermae	0	0	0	0	0	0	0	0	0	0	0	0	0	0	0	0
Ambtr_v1.0.27	Amborella_trichopoda	Magnoliophyta	0	0	0	0	0	0	0	0	0	0	0	0	0	0	0	0
MTII	Acorus_americanus	Liliopsida	3	1	2	6	1	1	0	48	1	12	0	0	1	52	2	1
Spipo_v2	Spirodela_polyrhiza	Liliopsida	0	0	0	0	0	0	0	0	1	0	0	0	0	0	0	0
BYQM	Posidonia_australis	Liliopsida	2	0	2	4	0	4	0	36	1	8	0	0	2	53	1	2
COCP	Triglochin_maritima	Liliopsida	1	1	2	3	0	0	0	29	0	14	0	0	3	16	2	2
DWZT	Sagittaria_latifolia	Liliopsida	0	1	0	1	0	0	0	8	0	3	0	0	1	11	1	1
MFIN	Pistia_stratiotes	Liliopsida	1	1	3	0	0	1	0	60	0	15	0	0	2	51	3	1
YMES	Typhonium_blumei	Liliopsida	3	2	2	3	0	0	0	52	1	13	0	1	8	40	2	3
BLAJ	Hemerocallis_spp.	Liliopsida	4	5	4	5	0	1	0	70	5	16	0	1	3	54	5	3
CMCY	Hesperaloe_parviflora	Liliopsida	4	1	2	9	0	3	2	91	3	16	0	0	5	66	7	1
CNTZ	Oncidium_sphacelatum	Liliopsida	2	0	0	0	0	0	0	9	0	7	0	0	1	11	1	0
DMIN	Phycella_aff._cyrtanthoides	Liliopsida	3	0	3	1	0	0	0	78	0	20	0	1	3	60	2	1
DPFW	Zephyranthes_treatiae	Liliopsida	2	2	1	2	0	0	0	42	1	20	0	0	2	28	7	3
EMJJ	Borya_sphaerocephala	Liliopsida	3	1	2	2	0	0	0	47	0	9	0	2	1	59	1	2
FCEL	Phormium_tenax	Liliopsida	2	0	3	3	0	3	1	24	1	11	0	0	3	16	1	1
FGRF	Asparagus_densiflorus	Liliopsida	2	2	3	5	0	3	0	38	2	13	0	0	2	61	2	2
GJPF	Allium_sativum	Liliopsida	2	0	2	2	0	1	0	22	0	9	0	0	1	16	1	1
HOKG	Nolina_atopocarpa	Liliopsida	4	1	2	4	0	1	0	98	1	18	0	1	3	58	7	2
ICNN	Yucca_filamentosa	Liliopsida	3	3	5	10	0	4	0	111	4	18	0	0	7	85	5	1
IXEM	Brodiaea_sierrae	Liliopsida	3	0	4	2	0	1	0	57	3	11	0	0	1	26	2	1
JDTY	Rhodophiala_pratensis	Liliopsida	2	1	3	6	0	0	0	45	3	12	0	1	0	37	1	2
JHUL	Hemerocallis_sp.	Liliopsida	1	0	2	0	0	0	0	59	1	16	0	0	2	36	6	2
JSAG	Masdevallia_yuangensis	Liliopsida	3	1	1	0	0	1	0	63	0	14	0	1	3	49	2	2
JVBR	Aloe_vera	Liliopsida	3	1	2	1	0	0	0	48	1	11	0	1	2	47	1	1
KBXS	Allium_commutatum	Liliopsida	1	0	2	2	0	1	0	22	1	13	0	0	1	19	2	1
KOFB	Urginea_maritima	Liliopsida	1	0	3	2	0	0	0	36	2	9	0	0	1	26	2	2
KXSK	Agave_tequilana	Liliopsida	3	0	1	1	0	0	0	65	3	14	0	1	1	51	5	2
KYNE	Cyanella_orchidiformis	Liliopsida	2	1	4	3	0	1	0	54	0	7	0	1	3	25	3	1
LDME	Amaryllis_belladonna	Liliopsida	2	1	4	0	0	0	0	7	0	5	0	0	1	14	2	1
LELS	Haemaria_discolor	Liliopsida	3	2	1	7	0	3	1	25	2	15	0	1	3	66	1	1
LSJW	Ruscus_sp.	Liliopsida	2	0	2	1	0	2	0	87	5	19	0	2	4	46	1	1
LTZF	Sisyrinchium_angustifolium	Liliopsida	3	1	1	5	0	1	0	72	2	10	0	0	3	46	4	2
MTHW	Platanthera_clavellata	Liliopsida	4	2	2	2	0	3	0	30	0	11	0	0	1	55	1	1
MUMD	Lomandra_longifolia	Liliopsida	1	0	1	0	0	0	0	43	0	11	0	0	1	23	2	3
MVRF	Sansevieria_trifasciata	Liliopsida	3	3	2	3	0	1	0	36	1	10	0	2	2	35	1	4
ONBE	Eriospermum_lancifolia	Liliopsida	0	0	2	0	0	0	0	22	4	4	0	0	0	18	4	1
PLBZ	Chlorogalum_pomeridianum	Liliopsida	4	1	3	3	0	1	1	87	3	22	0	0	3	87	1	1
PRFO	Agapanthus_africanus	Liliopsida	2	2	2	3	0	0	2	39	0	8	0	2	6	37	1	2
RCUX	Maianthemum_sp.	Liliopsida	0	0	2	2	0	1	0	74	2	10	0	2	3	40	4	5
RDYY	Cyanastrum_cordifolium	Liliopsida	3	2	2	4	0	0	0	12	0	2	0	0	0	22	1	1
RQZP	Nolina_bigelovii	Liliopsida	3	1	3	5	0	1	0	32	0	8	0	0	3	28	4	1
SART	Xeronema_callistemon	Liliopsida	2	0	2	3	0	0	0	38	1	5	0	0	7	34	2	3
SVTS	Drimia_altissima	Liliopsida	1	0	1	0	0	0	1	38	0	3	0	1	1	22	2	1
TCYS	Peliosanthes_minor	Liliopsida	1	0	2	1	0	0	0	60	1	6	0	0	3	16	2	5
THDM	Vanilla_planifolia	Liliopsida	2	2	1	6	0	1	0	23	0	15	0	1	5	32	1	2
TRRQ	Narcissus_viridiflorus	Liliopsida	3	2	3	5	0	3	0	84	2	20	0	1	3	68	1	1
UZXL	Disporopsis_pernyi	Liliopsida	1	0	2	1	0	0	0	57	1	10	0	1	5	29	2	2
VTUS	Goodyera_pubescens	Liliopsida	2	1	1	0	0	0	0	33	4	12	0	0	1	39	2	2
WTDE	Johnsonia_pubescens	Liliopsida	1	0	3	3	0	0	0	44	2	13	0	0	3	43	2	4
XFJG	Maianthemum_canadense	Liliopsida	5	2	2	0	0	0	0	113	1	17	0	0	2	52	6	2
XZME	Drakaea_elastica	Liliopsida	4	1	1	3	0	1	0	37	1	13	0	0	1	43	1	1
YBML	Yucca_brevifolia	Liliopsida	4	2	3	4	0	1	0	58	2	16	0	2	9	53	4	2
YJUG	Curculigo_sp.	Liliopsida	4	2	2	4	1	0	0	58	1	9	0	1	2	44	1	4
ZKPF	Traubia_modesta	Liliopsida	4	3	4	3	0	0	0	15	1	12	0	0	3	21	1	1
OCWZ	Dioscorea_villosa	Liliopsida	2	2	2	2	0	0	0	37	2	8	0	0	4	26	4	3
AFLV	Xerophyllum_asphodeloides	Liliopsida	2	1	2	5	0	0	0	73	1	13	0	0	3	58	1	2
GDKK	Gloriosa_superba	Liliopsida	1	0	1	3	0	0	0	58	0	11	0	0	2	22	6	4
MWYQ	Smilax_bona	Liliopsida	5	0	3	9	0	1	1	31	2	9	0	0	3	29	3	1
NHIX	Colchicum_autumnale	Liliopsida	0	0	5	5	0	0	0	3	0	1	0	0	0	5	0	0
OOSO	Helonias_bullata	Liliopsida	2	1	3	10	0	2	0	54	5	9	0	1	4	55	1	1
THEW	Lilium_sargentiae	Liliopsida	0	0	1	0	0	0	0	8	1	2	0	0	1	4	1	0
DGXS	Freycinetia_multiflora	Liliopsida	7	2	3	8	0	3	0	74	4	11	0	0	5	79	1	1
QOXT	Xerophyta_villosa	Liliopsida	11	5	2	2	0	0	0	92	5	20	0	0	3	39	4	3
SILJ	Talbotia_elegans	Liliopsida	9	4	1	7	0	2	0	47	2	16	0	0	5	62	2	1
VBHQ	Stemona_tuberosa	Liliopsida	4	1	2	4	0	1	0	24	0	9	0	0	3	23	1	3
VVVV	Ludovia_sp.	Liliopsida	2	1	2	3	0	0	0	66	0	4	0	0	2	52	2	3
Elagu_v2.0	Elaeis_guineensis	Liliopsida	0	0	0	0	0	0	0	0	0	0	0	0	0	0	0	0
HWUP	Sabal_bermudana	Liliopsida	7	1	3	9	0	3	1	41	1	16	0	2	2	54	1	1
HXJE	Serenoa_repens	Liliopsida	1	2	2	3	0	0	0	37	4	14	0	3	2	27	5	2
NSPR	Nypa_fruticans	Liliopsida	0	0	3	0	0	0	0	21	0	9	0	1	2	15	2	1
BPKH	Neurachne_annularis	Poales	2	0	1	1	0	0	0	60	1	13	0	1	2	46	1	1
BRUD	Typha_latifolia	Poales	3	2	2	7	0	3	0	55	1	16	0	0	3	53	3	3
BSTR	Chondropetalum_tectorum	Poales	1	4	4	8	1	3	0	52	1	17	0	0	4	60	1	1
BXAY	Neurachne_minor	Poales	4	0	1	1	0	1	0	73	2	20	0	1	3	32	3	3
BYPY	Brocchinia_reducta	Poales	1	1	2	3	0	0	0	61	2	11	0	0	5	41	4	3
CIEA	Juncus_inflexus	Poales	3	1	1	0	0	0	0	49	1	13	0	0	1	40	2	0
EFCZ	Eleusine_coracana	Poales	5	2	2	10	1	2	0	185	2	36	0	3	8	112	1	2
HATH	Aristida_stricta	Poales	3	0	2	3	0	0	0	77	2	18	0	1	1	25	4	1
IADP	Deschampsia_cespitosa	Poales	0	0	0	2	0	0	0	53	0	15	0	0	0	9	1	2
NNOK	Neurachne_tenuifolia	Poales	2	0	0	0	1	0	0	66	1	9	0	1	2	26	1	2
PPQR	Typha_angustifolia	Poales	2	0	2	1	0	0	0	35	2	17	0	0	1	21	2	3
PWSG	Cyperus_papyrus	Poales	1	0	1	3	0	0	0	56	3	13	0	0	0	34	1	2
RCAH	Uniola_paniculata	Poales	1	0	1	1	0	0	0	47	0	13	0	0	1	25	4	3
RMVB	Avena_fatua	Poales	1	0	2	0	0	0	0	5	0	11	0	0	3	5	3	2
ROEI	Cymbopogon_nardus	Poales	0	0	1	0	0	0	0	71	1	12	0	0	1	30	2	1
SOHV	Panicum_miliaceum	Poales	0	0	0	0	0	0	0	81	1	17	0	1	0	33	2	3
VQYB	Neurachne_lanigera	Poales	2	0	0	0	0	0	0	64	0	17	0	1	1	25	2	2
WBIB	Lepidosperma_gibsonii	Poales	2	1	1	5	0	1	0	69	1	11	0	0	2	56	1	2
WCOR	Thyridolepis_multiculmis	Poales	2	0	2	0	0	1	0	78	2	25	0	1	3	48	1	1
WXNT	Joinvillea_ascendens	Poales	2	1	2	7	0	2	1	20	2	13	0	1	2	33	1	1
XBKS	Thyridolepis_mitchelliana	Poales	1	0	2	0	0	0	0	63	1	19	0	1	1	43	2	2
XPAF	Mapania_palustris	Poales	2	1	1	3	0	1	0	25	1	8	0	0	4	36	2	3
XUAB	Paraneurachne_muelleri	Poales	4	1	0	0	1	1	0	46	1	17	0	1	2	33	1	2
YPIC	Microstegium_vimineum	Poales	1	0	2	1	0	3	2	59	0	24	0	2	3	35	4	3
YXNR	Triodia_aff._bynoei	Poales	3	0	2	1	1	2	0	69	0	17	0	2	5	43	3	4
ZENX	Neurachne_alopecuroidea	Poales	2	0	1	0	0	0	0	49	1	13	0	1	1	27	3	2
ZMGN	Neurachne_munroi	Poales	4	0	2	0	1	0	0	74	0	14	0	0	2	35	1	1
Orysa_v7.0	Oryza_sativa	Poales	0	0	0	0	0	0	0	0	0	0	0	0	0	0	0	0
Sorbi_v2.1	Sorghum_bicolor	Poales	0	0	0	0	0	0	0	0	0	0	0	0	0	0	0	0
BDJQ	Zingiber_officinale	Liliopsida	2	1	3	1	0	0	0	77	1	24	0	0	2	30	7	3
JNUB	Maranta_leuconeura	Liliopsida	4	2	3	4	0	1	0	93	0	21	0	0	5	60	2	3
LEMW	Curcuma_longa	Liliopsida	6	6	11	7	0	3	0	71	5	23	0	1	3	95	1	5
LSKK	Orchidantha_maxillarioides	Liliopsida	4	4	6	6	0	2	0	75	2	18	0	1	5	58	3	3
TZNS	Canna_sp.	Liliopsida	2	0	6	2	0	2	0	53	1	20	0	0	3	55	2	2
UOEL	Strelitzia_reginae	Liliopsida	4	0	2	0	0	2	0	77	3	20	0	1	3	62	2	5
XHHU	Heliconia_sp.	Liliopsida	3	2	4	4	2	1	0	81	2	29	0	3	5	86	1	1
Musac_v1.0	Musa_acuminata	Liliopsida	0	0	0	0	0	0	0	0	0	0	0	0	0	0	0	0
SJEV	Canella_winterana	Magnoliids	7	5	3	5	0	2	1	77	1	15	0	2	4	68	2	1
WKSU	Drimys_winteri	Magnoliids	5	12	4	4	0	0	0	90	3	18	0	0	8	71	2	1
ABSS	Sassafras_albidum	Magnoliids	2	3	3	7	0	3	0	55	2	14	0	0	5	63	1	3
BCGB	Cinnamomum_camphora	Magnoliids	2	5	4	7	0	0	0	71	2	15	0	0	2	52	2	4
BSVG	Gyrocarpus_americanus	Magnoliids	2	2	3	2	0	0	0	56	2	10	0	0	3	41	2	3
FALI	Calycanthus_floridus	Magnoliids	4	2	2	6	1	3	2	70	1	12	0	1	3	63	2	2
KAYP	Lindera_benzoin	Magnoliids	1	1	3	1	0	0	0	7	0	3	0	0	0	14	0	1
KRJP	Peumus_boldus	Magnoliids	4	2	3	2	0	0	0	41	0	11	0	0	5	32	2	3
MAQO	Gomortega_keule	Magnoliids	3	4	4	6	1	3	0	105	5	21	0	0	1	91	1	1
VYLQ	Cassytha_filiformis	Magnoliids	2	2	4	10	0	3	1	38	2	10	0	0	4	82	1	1
WAIL	Laurelia_sempervirens	Magnoliids	4	4	6	11	1	5	3	66	2	24	0	0	3	91	1	1
WIGA	Persea_borbonia	Magnoliids	4	4	6	8	0	0	2	27	1	11	0	0	2	58	1	2
WPHN	Idiospermum_australiense	Magnoliids	4	2	3	10	1	2	1	49	1	8	0	0	3	58	1	1
DHPO	Eupomatia_bennettii	Magnoliids	3	2	2	2	1	2	0	60	1	9	0	0	1	57	1	1
OBPL	Myristica_fragrans	Magnoliids	2	6	2	7	0	4	0	62	0	16	0	0	4	68	1	1
PSJT	Uvaria_microcarpa	Magnoliids	2	5	3	4	0	1	1	63	2	12	0	0	1	47	2	1
WBOD	Magnolia_grandiflora	Magnoliids	3	2	2	4	0	1	0	71	2	18	0	1	3	47	1	2
XQWC	Michelia_maudiae	Magnoliids	3	2	3	9	0	4	1	52	2	16	0	0	4	55	3	2
YZRI	Annona_muricata	Magnoliids	2	4	1	0	0	1	0	90	3	9	0	0	3	67	1	2
CSSK	Houttuynia_cordata	Magnoliids	4	0	1	0	0	0	0	38	0	8	0	0	1	24	3	2
MUNP	Piper_auritum	Magnoliids	2	2	1	6	1	1	0	27	1	12	0	0	5	31	1	1
OPDF	Saururus_cernuus	Magnoliids	1	1	3	4	1	0	1	26	3	11	0	0	2	16	1	1
PAWA	Aristolochia_elegans	Magnoliids	4	1	1	2	0	0	2	41	0	8	0	0	3	37	2	1
QDVW	Saruma_henryi	Magnoliids	2	1	2	2	0	1	0	25	0	10	0	0	2	34	2	1
XSZI	Peperomia_fraseri	Magnoliids	2	1	1	4	1	1	0	70	3	14	0	0	4	81	1	1
OSHQ	Sarcandra_glabra	Magnoliids	1	2	1	3	0	0	0	52	0	7	0	0	1	21	1	0
WZFE	Ascarina_rubricaulis	Magnoliids	2	2	1	2	1	0	0	59	0	7	0	1	1	46	3	3
Aquco_v1.1	Aquilegia_coerulea	Eudicotyledons	0	0	0	0	0	0	0	0	0	0	0	0	0	0	0	0
AUGV	Capnoides_sempervirens	Eudicotyledons	1	1	2	6	0	5	1	21	3	9	0	1	5	55	3	1
BEKN	Papaver_rhoeas	Eudicotyledons	2	1	3	4	1	2	0	278	7	16	0	0	4	113	1	4
CCID	Akebia_trifoliata	Eudicotyledons	2	2	5	8	1	4	0	42	4	17	0	1	2	54	2	2
EVOD	Eschscholzia_californica	Eudicotyledons	5	1	3	4	0	2	3	77	1	16	0	1	6	102	1	1
GBVZ	Thalictrum_thalictroides	Eudicotyledons	2	2	1	5	0	2	0	36	3	9	0	0	2	46	1	3
IRAF	Argemone_mexicana	Eudicotyledons	4	1	3	6	1	5	0	43	3	24	0	2	8	86	1	2
NMGG	Hypecoum_procumbens	Eudicotyledons	2	1	4	7	0	2	1	41	1	9	1	0	6	55	2	1
QCOU	Papaver_setigerum	Eudicotyledons	8	2	2	3	0	1	0	189	3	16	0	0	5	107	5	3
QTJY	Euptelea_pleiosperma	Eudicotyledons	5	3	2	6	0	2	0	65	1	18	0	0	3	54	2	3
RQNK	Papaver_somniferum	Eudicotyledons	2	1	3	6	1	2	0	160	5	9	0	0	4	112	3	2
SSDU	Papaver_bracteatum	Eudicotyledons	2	1	3	3	0	5	0	122	2	9	0	0	3	96	2	1
UDHA	Ceratocapnos_vesicaria	Eudicotyledons	9	3	8	6	0	1	0	67	2	13	0	1	9	81	2	2
UPOG	Anemone_pulsatilla	Eudicotyledons	3	2	1	2	1	1	1	47	6	10	0	1	3	56	2	2
VGHH	Hydrastis_canadensis	Eudicotyledons	2	1	1	5	1	1	0	40	3	6	0	1	5	53	2	3
WFBF	Podophyllum_peltatum	Eudicotyledons	2	2	1	2	0	0	0	42	0	9	0	1	2	38	4	3
XHKT	Sanguinaria_canadensis	Eudicotyledons	2	1	4	4	0	1	1	54	0	15	0	0	3	42	4	2
XMVD	Chelidonium_majus	Eudicotyledons	2	1	2	6	1	4	2	45	2	11	0	1	4	58	1	1
YHFG	Nandina_domestica	Eudicotyledons	3	1	1	4	0	3	1	44	1	7	0	2	3	50	5	2
ZGQD	Corydalis_linstowiana	Eudicotyledons	2	1	2	4	0	0	2	43	0	10	0	0	2	28	3	2
ZUHO	Anemone_hupehensis	Eudicotyledons	3	3	1	4	0	1	0	78	2	14	0	0	3	43	1	2
IWMW	Buxus_sempervirens	Eudicotyledons	1	1	1	8	0	2	1	86	5	15	0	0	3	66	3	3
FAKD	Nelumbo_sp.	Eudicotyledons	1	0	3	2	0	0	1	54	2	18	0	3	2	42	4	2
GRRW	Grevillea_robusta	Eudicotyledons	3	2	4	1	0	1	0	29	1	13	0	0	1	43	3	2
RQUG	Hakea_prostrata	Eudicotyledons	2	1	2	8	2	4	1	60	3	26	0	1	2	71	4	3
SIIK	Hakea_drupacea	Eudicotyledons	2	1	4	4	1	5	1	55	4	17	0	0	2	69	6	3
Nelnu_v1.0	Nelumbo_nucifera	Eudicotyledons	0	0	0	0	0	0	0	0	0	0	1	0	0	0	0	0
VQFW	Platanus_occidentalis	Eudicotyledons	6	4	4	6	1	4	0	36	2	16	0	3	4	62	3	3
SWOH	Trochodendron_aralioides	Eudicotyledons	2	4	3	4	0	0	0	43	0	15	0	2	3	51	3	2
AALA	Meliosma_cuneifolia	Eudicotyledons	1	1	3	3	1	0	0	32	0	13	0	1	0	18	3	1
EHNF	Dillenia_indica	Eudicotyledons	7	3	7	6	2	5	3	68	5	20	0	1	2	86	1	1
XMQO	Gunnera_manicata	Eudicotyledons	2	2	2	2	1	1	0	27	1	11	0	1	2	29	3	3
BSEY	Daenikera_sp.	Eudicotyledons	2	1	2	5	1	3	0	45	2	20	1	1	6	67	1	1
QKMG	Phoradendron_serotinum	Eudicotyledons	1	1	2	4	0	0	0	68	3	14	0	1	4	46	2	4
RSPO	Santalum_acuminatum	Eudicotyledons	1	1	1	8	0	3	1	50	2	12	0	0	2	45	5	2
VGVI	Dendropemon_caribaeus	Eudicotyledons	3	2	2	5	0	0	1	68	2	18	0	0	3	59	4	3
XGFU	Exocarpos_cupressiformis	Eudicotyledons	3	0	2	12	0	4	0	72	4	19	0	1	4	73	2	2
XKPS	Ximenia_americana	Eudicotyledons	2	3	4	4	0	1	0	38	3	12	0	0	3	32	4	2
HAEU	Berberidopsis_beckleri	Eudicotyledons	1	2	5	8	1	3	1	58	3	16	0	0	5	74	1	1
QUTB	Aextoxicon_punctatum	Eudicotyledons	3	2	4	5	1	4	2	78	3	20	0	1	5	70	1	2
Betvu_v1.1	Beta_vulgaris	Eudicotyledons	0	0	0	0	0	0	0	0	0	0	2	0	0	0	0	0
AAXJ	Atriplex_prostrata	Eudicotyledons	2	1	2	6	2	0	1	37	4	11	0	1	3	50	1	3
AZBL	Petiveria_alliacea	Eudicotyledons	2	2	3	8	0	5	1	59	4	16	0	0	7	91	1	1
BERS	Zaleya_pentandra	Eudicotyledons	4	3	2	2	0	2	0	45	0	10	0	0	4	35	4	3
BJKT	Delosperma_echinatum	Eudicotyledons	1	2	2	1	0	0	0	26	0	6	0	0	4	17	3	2
BKQU	Phytolacca_americana	Eudicotyledons	1	2	1	3	1	0	0	55	0	19	0	0	5	41	3	1
BWRK	Alternanthera_sessilis	Eudicotyledons	4	1	2	6	0	1	1	59	3	17	0	2	5	61	3	2
BYNZ	Portulaca_umbraticola	Eudicotyledons	3	2	1	1	0	0	0	49	1	5	0	1	1	27	3	3
CBJR	Atriplex_rosea	Eudicotyledons	2	2	2	6	2	0	1	37	1	9	0	0	4	55	2	2
CPKP	Lophophora_williamsii	Eudicotyledons	2	0	3	1	0	0	0	54	0	12	0	0	1	36	3	2
CPLT	Portulaca_grandiflora	Eudicotyledons	2	1	2	1	0	2	1	25	0	7	0	0	3	20	1	2
CTYH	Basella_alba	Eudicotyledons	1	0	1	2	0	0	0	56	2	15	0	0	2	43	4	5
CUTE	Blutaparon_vermiculare	Eudicotyledons	1	1	3	3	0	0	0	37	3	10	0	0	3	39	1	4
CVDF	Simmondsia_chinensis	Eudicotyledons	2	1	0	5	1	2	0	35	1	15	0	0	2	66	1	2
DVXD	Allionia_incarnata	Eudicotyledons	5	2	2	2	0	0	0	86	1	12	0	0	6	48	3	2
EDIT	Sesuvium_verrucosum	Eudicotyledons	3	2	2	2	0	0	0	34	0	8	0	1	3	47	4	1
EYRD	Alternanthera_tenella	Eudicotyledons	2	1	4	10	2	2	2	52	1	20	0	1	5	58	3	2
EZGR	Portulaca_oleracea	Eudicotyledons	1	3	2	6	0	3	1	96	3	18	0	2	5	71	4	1
FVXD	Beta_maritima	Eudicotyledons	3	0	2	2	0	1	0	25	2	6	0	0	3	21	2	2
FYSJ	Polygonum_convolvulus	Eudicotyledons	0	0	5	1	1	1	0	26	1	15	0	0	4	29	3	4
FZQN	Silene_latifolia	Eudicotyledons	6	2	2	2	0	1	0	87	4	15	0	0	1	66	2	1
GCYL	Portulaca_suffruticosa	Eudicotyledons	1	1	1	2	0	2	0	31	1	7	0	0	0	31	4	1
GIWN	Sarcobatus_vermiculatus	Eudicotyledons	5	4	2	5	0	1	0	72	3	18	0	0	5	52	1	2
GJNX	Cypselea_humifusa	Eudicotyledons	3	0	2	2	0	1	0	34	2	7	0	0	1	39	2	2
HDSY	Aerva_persica	Eudicotyledons	2	2	6	8	0	3	0	56	2	13	0	0	8	68	2	1
HZTS	Sesuvium_portulacastrum	Eudicotyledons	3	1	2	2	0	0	0	47	0	6	0	1	2	46	1	3
IWIS	Portulaca_pilosa	Eudicotyledons	1	1	1	2	0	1	0	29	0	8	0	0	2	32	2	3
JAFJ	Bougainvillea_spectabilis	Eudicotyledons	7	4	5	7	0	1	2	64	0	12	0	1	8	82	1	2
JGAB	Mirabilis_jalapa	Eudicotyledons	7	2	4	10	2	2	1	63	1	27	0	1	8	98	3	2
JLOV	Pereskia_aculeata	Eudicotyledons	0	0	1	0	0	0	0	3	0	2	0	0	1	2	1	0
KJAA	Mollugo_pentaphylla	Eudicotyledons	1	2	2	11	0	0	0	78	3	13	0	0	2	87	5	2
LDEL	Portulaca_amilis	Eudicotyledons	1	2	2	3	0	2	1	57	1	14	0	0	4	52	4	1
LKKX	Talinum_sp.	Eudicotyledons	2	5	3	4	0	1	0	98	0	16	0	0	2	63	2	1
LLQV	Portulaca_cryptopetala	Eudicotyledons	2	3	5	3	0	1	1	87	1	12	0	0	1	69	4	5
MRKX	Phytolacca_bogotensis	Eudicotyledons	2	0	3	6	1	2	0	58	3	18	0	0	4	53	2	4
NXTS	Mollugo_verticillata	Eudicotyledons	2	2	2	2	0	1	0	137	3	14	0	0	2	64	2	1
OHKC	Alternanthera_caracasana	Eudicotyledons	3	1	3	7	0	0	1	67	1	13	0	1	4	66	2	4
OLES	Schiedea_membranacea	Eudicotyledons	2	5	3	9	1	1	1	67	3	26	0	0	8	101	2	1
OMYK	Trianthema_portulacastrum	Eudicotyledons	2	2	3	4	0	2	0	63	2	13	0	0	10	72	1	4
ONLQ	Atriplex_hortensis	Eudicotyledons	3	2	2	7	1	1	1	39	2	9	0	1	2	53	1	1
PDQH	Aerva_lanata	Eudicotyledons	2	1	2	6	1	1	2	52	2	6	0	1	4	55	2	2
RNBN	Mollugo_cerviana	Eudicotyledons	2	1	1	3	1	1	0	25	2	8	0	0	1	39	2	2
RUUB	Physena_madagascariensis	Eudicotyledons	0	1	2	1	0	0	0	23	2	16	0	0	3	35	3	3
RXEN	Polycarpaea_repens	Eudicotyledons	3	2	2	1	0	3	1	47	1	9	0	0	1	47	5	3
SCAO	Mollugo_nudicaulis	Eudicotyledons	5	3	1	5	0	1	0	166	6	7	0	0	3	82	4	5
SFKQ	Hilleria_latifolia	Eudicotyledons	2	3	2	3	0	2	1	57	2	15	0	0	4	65	4	3
SHEZ	Dianthus_caryophyllus	Eudicotyledons	0	0	0	1	0	0	0	20	0	4	0	0	6	10	2	3
SKNL	Saponaria_officinalis	Eudicotyledons	2	1	2	0	0	0	0	49	1	10	0	0	4	31	3	1
SMMC	Chenopodium_quinoa	Eudicotyledons	2	1	2	5	3	2	1	89	3	12	0	1	6	68	4	3
TJES	Spergularia_media	Eudicotyledons	1	0	3	1	0	1	0	66	1	8	0	0	2	36	2	4
UQCB	Portulaca_molokiniensis	Eudicotyledons	2	1	3	2	0	2	0	76	1	9	0	0	1	50	6	2
VJPU	Boerhavia_dominii	Eudicotyledons	3	2	2	7	0	1	1	69	3	19	0	0	3	64	1	2
WGET	Kochia_scoparia	Eudicotyledons	2	0	2	1	0	0	0	38	2	7	0	0	3	36	2	1
WMLW	Amaranthus_retroflexus	Eudicotyledons	2	2	1	1	1	0	0	46	0	15	0	0	0	23	5	5
WOBD	Limonium_spectabile	Eudicotyledons	1	1	1	5	0	1	1	33	2	15	0	0	4	59	4	2
WQUF	Nepenthes_alata	Eudicotyledons	2	1	5	5	0	3	0	51	6	22	0	0	4	65	1	3
XSSD	Amaranthus_cruentus	Eudicotyledons	3	1	4	4	1	4	1	61	0	13	0	1	3	60	3	1
YNFJ	Microtea_debilis	Eudicotyledons	5	2	3	6	0	0	1	53	1	15	0	0	3	48	3	2
ZBPY	Alternanthera_brasiliana	Eudicotyledons	4	2	5	10	0	1	3	89	6	19	0	3	8	79	7	5
ZBTA	Boerhavia_coccinea	Eudicotyledons	4	2	2	9	0	1	2	97	2	24	0	0	7	95	2	2
AJFN	Myodocarpus_sp.	Eudicotyledons	4	3	5	8	1	2	0	88	2	20	0	0	4	86	1	2
CWYJ	Heracleum_lanatum	Eudicotyledons	1	3	2	4	0	4	0	74	1	24	0	0	2	56	5	3
EDBB	Polyscias_fruticosa	Eudicotyledons	1	2	5	2	1	0	0	67	2	17	0	0	3	81	1	2
MVSE	Griselinia_littoralis	Eudicotyledons	1	1	2	2	0	0	0	42	1	13	0	0	5	31	1	2
NTEO	Pittosporum_sahnianum	Eudicotyledons	3	4	4	8	1	4	0	71	3	20	0	0	3	61	1	3
OINM	Hydrocotyle_umbellata	Eudicotyledons	0	3	3	10	0	2	4	29	1	10	0	0	5	37	1	2
QIKZ	Griselinia_racemosa	Eudicotyledons	3	2	4	8	0	1	0	98	2	24	0	0	7	85	3	3
SALZ	Pittosporum_resiniferum	Eudicotyledons	2	1	4	4	1	0	0	99	3	14	0	0	1	74	2	3
SBZH	Pennantia_corymbosa	Eudicotyledons	1	3	4	1	1	0	0	67	1	14	0	1	2	43	3	1
SUVN	Hedera_helix	Eudicotyledons	7	5	6	5	1	1	0	141	6	33	0	0	5	115	2	1
TQKZ	Angelica_archangelica	Eudicotyledons	1	2	3	5	0	0	1	74	4	16	0	0	1	76	1	2
WEQK	Centella_asiatica	Eudicotyledons	1	1	2	5	2	1	0	64	4	14	0	0	5	56	1	2
ASMV	Ilex_vomitoria	Eudicotyledons	2	2	5	1	1	0	0	111	3	14	0	0	3	52	2	4
DFYF	Ilex_sp.	Eudicotyledons	2	0	2	2	1	0	0	110	4	15	0	1	2	56	3	3
QACK	Helwingia_japonica	Eudicotyledons	1	0	5	3	0	0	0	73	4	17	0	1	1	42	2	1
SXML	Ilex_paraguariensis	Eudicotyledons	4	1	2	0	1	0	0	67	2	20	0	0	1	40	2	1
AFQQ	Inula_helenium	Eudicotyledons	1	3	3	3	1	3	0	32	0	17	0	0	3	48	2	2
AQZD	Flaveria_pringlei	Eudicotyledons	3	3	6	4	0	1	1	90	2	22	0	0	5	61	7	2
AUIP	Phelline_lucida	Eudicotyledons	2	3	4	3	0	6	0	75	1	20	0	0	7	75	2	3
BIDT	Flaveria_cronquistii	Eudicotyledons	3	4	5	3	1	1	0	87	4	21	0	0	3	69	3	3
BMSE	Senecio_rowleyanus	Eudicotyledons	1	6	2	1	1	2	0	89	0	19	0	0	2	67	2	2
CFRN	Carthamus_lanatus	Eudicotyledons	3	1	2	0	0	0	0	80	0	11	0	0	1	30	5	3
DDRL	Tragopogon_dubius	Eudicotyledons	1	2	2	3	0	1	0	137	0	16	0	0	4	78	2	3
DESP	Erigeron_canadensis	Eudicotyledons	4	3	2	2	0	4	0	96	2	24	0	0	2	83	1	2
DOVJ	Leontopodium_alpinum	Eudicotyledons	1	1	3	0	0	0	1	41	0	17	0	0	4	53	4	3
DUNJ	Helenium_autumnale	Eudicotyledons	1	1	3	4	0	0	0	115	4	32	0	0	0	47	2	1
DUQG	Tanacetum_parthenium	Eudicotyledons	2	3	3	2	1	5	1	71	1	18	0	0	3	72	1	1
EYKJ	Silybum_marianum	Eudicotyledons	2	2	2	3	0	3	0	87	2	24	0	0	7	59	1	3
FUPX	Tragopogon_pratensis	Eudicotyledons	1	5	1	3	1	1	0	93	1	12	0	0	4	59	3	4
FXGI	Stylidium_adnatum	Eudicotyledons	3	2	1	1	0	2	0	31	0	20	0	0	1	34	6	5
GIOY	Corokia_cotoneaster	Eudicotyledons	1	2	3	2	1	1	0	11	0	2	0	0	1	14	0	1
GUMF	Anthemis_tinctoria	Eudicotyledons	4	2	2	4	1	3	2	91	2	18	0	0	7	84	1	1
HUQC	Scaevola_mossambicensis	Eudicotyledons	1	1	1	5	1	1	0	66	0	12	0	0	3	48	4	3
HXCD	Flaveria_vaginata	Eudicotyledons	5	2	4	3	1	1	0	48	1	16	0	0	5	53	2	2
IHPC	Platycodon_grandiflorus	Eudicotyledons	2	1	2	2	1	1	0	70	2	14	0	0	1	59	1	2
IXVJ	Menyanthes_trifoliata	Eudicotyledons	3	4	3	5	1	4	0	78	3	23	0	0	6	77	1	4
IZLO	Lobelia_siphilitica	Eudicotyledons	2	2	2	3	1	1	0	60	2	17	0	0	5	63	1	1
JEPE	Flaveria_bidentis	Eudicotyledons	5	3	6	5	1	2	2	44	1	21	0	0	5	72	1	1
JNKW	Cicerbita_plumieri	Eudicotyledons	2	2	4	3	1	1	1	134	3	22	0	0	7	94	2	1
JYMN	Flaveria_brownii	Eudicotyledons	4	2	4	6	0	1	0	118	2	21	0	0	4	72	3	2
KFZY	Tragopogon_castellanus	Eudicotyledons	1	4	2	3	1	0	0	108	3	19	0	0	5	52	4	2
KGJF	Tragopogon_porrifolius	Eudicotyledons	1	1	2	1	2	1	0	117	3	17	0	0	2	51	2	3
LYPZ	Flaveria_pubescens	Eudicotyledons	4	2	4	9	1	2	2	58	2	23	0	0	7	63	1	1
MHYG	Conyza_canadensis	Eudicotyledons	2	2	3	8	2	5	1	149	2	25	0	0	6	104	1	1
NVSO	Flaveria_palmeri	Eudicotyledons	3	3	5	3	1	0	1	34	3	14	0	0	4	52	1	2
OAGK	Matricaria_matricarioides	Eudicotyledons	2	2	4	3	1	7	2	96	3	21	0	0	9	87	1	1
QXWF	Flaveria_kochiana	Eudicotyledons	6	1	3	2	0	0	0	44	1	19	0	0	0	43	2	3
RFSD	Lactuca_graminifolia	Eudicotyledons	1	1	4	4	1	1	0	116	2	22	0	0	2	60	3	3
TEZA	Solidago_canadensis	Eudicotyledons	1	2	2	1	0	3	0	78	1	23	0	0	3	53	2	1
TPEM	Platyspermation_crassifolium	Eudicotyledons	4	2	3	3	0	0	0	111	1	12	0	1	4	74	2	1
UBLN	Xanthium_strumarium	Eudicotyledons	7	3	5	10	2	5	2	84	3	29	0	0	8	100	1	3
UYED	Flaveria_sonorensis	Eudicotyledons	2	2	5	7	0	2	0	30	2	20	0	0	4	52	3	1
XRCX	Aster_tataricus	Eudicotyledons	1	2	1	2	1	2	0	115	2	9	0	0	3	63	1	2
YRBQ	Flaveria_angustifolia	Eudicotyledons	2	3	3	5	1	1	1	62	0	21	0	0	4	54	3	3
ZCUA	Flaveria_trinervia	Eudicotyledons	3	2	4	6	1	2	2	58	5	20	0	0	5	77	1	1
ABEH	Heliotropium_greggii	Eudicotyledons	1	1	2	3	1	1	1	56	2	14	0	0	2	30	5	1
DIHD	Heliotropium_tenellum	Eudicotyledons	3	2	7	7	1	1	0	61	2	12	0	0	7	51	5	3
DKFZ	Mertensia_paniculata	Eudicotyledons	3	1	2	3	1	5	1	77	0	18	0	0	3	85	3	2
EMAL	Ehretia_acuminata	Eudicotyledons	1	1	1	1	0	0	0	66	0	11	0	0	1	26	2	4
HANM	Pholisma_arenarium	Eudicotyledons	2	1	3	6	1	2	0	30	1	15	0	1	7	41	2	3
IDGE	Heliotropium_racemosum	Eudicotyledons	1	1	4	6	0	1	0	41	1	11	0	0	1	39	3	4
JWEY	Heliotropium_tenuifolium	Eudicotyledons	3	1	3	3	0	1	1	31	0	7	0	0	5	38	3	2
MDJK	Heliotropium_texanum	Eudicotyledons	3	3	3	4	1	3	1	100	1	18	0	0	6	57	5	5
MZOB	Heliotropium_mendocinum	Eudicotyledons	2	1	2	5	1	2	1	46	1	12	0	0	8	53	2	2
NIGS	Heliotropium_karwinskyi	Eudicotyledons	1	4	5	5	1	1	3	55	0	12	0	0	8	38	4	4
OEKO	Heliotropium_filiforme	Eudicotyledons	1	1	3	4	2	2	1	58	1	15	0	0	9	78	2	1
OUER	Heliotropium_convolvulaceum	Eudicotyledons	3	2	4	6	0	2	0	46	1	13	0	1	4	63	4	4
SMUR	Lennoa_madreporoides	Eudicotyledons	1	0	3	3	0	2	1	25	1	11	0	0	8	30	4	2
XVRU	Heliotropium_calcicola	Eudicotyledons	3	2	6	10	0	6	3	85	4	17	0	0	8	57	8	4
YQIJ	Phacelia_campanularia	Eudicotyledons	1	0	2	0	0	3	0	44	0	12	0	0	1	14	3	2
BFJL	Cornus_florida	Eudicotyledons	2	3	2	9	3	1	1	108	5	17	0	0	5	72	1	1
FWBF	Alangium_chinense	Eudicotyledons	2	0	2	0	1	0	0	52	1	20	0	2	3	29	3	2
QURC	Dichroa_febrifuga	Eudicotyledons	3	0	1	5	1	6	0	84	2	16	0	0	3	52	2	4
VTLJ	Caiophora_chuquitensis	Eudicotyledons	1	0	1	4	0	0	0	74	3	15	0	0	0	52	2	3
VUSY	Nyssa_ogeche	Eudicotyledons	5	5	3	10	2	6	0	96	5	30	0	2	9	117	1	1
ZETY	Hydrangea_quercifolia	Eudicotyledons	2	2	1	7	1	5	0	44	3	18	0	0	8	50	4	2
CAQZ	Symphoricarpos_sp.	Eudicotyledons	1	2	3	2	1	0	0	96	2	19	0	0	3	39	4	1
FFFY	Valeriana_officinalis	Eudicotyledons	1	2	1	4	1	1	0	97	7	19	0	0	2	51	2	2
GSZA	Lonicera_japonica	Eudicotyledons	2	3	3	5	2	4	0	93	3	12	0	2	4	66	3	2
HLJG	Viburnum_odoratissimum	Eudicotyledons	4	3	3	6	2	7	0	85	3	18	0	1	10	82	1	2
JTRM	Dipsacus_asper	Eudicotyledons	7	5	2	9	3	2	1	91	6	25	0	0	6	96	1	1
ZJRC	Sambucus_canadensis	Eudicotyledons	2	3	2	8	1	10	2	64	2	12	0	0	7	56	3	2
ADHK	Galax_urceolata	Eudicotyledons	2	5	2	6	1	4	1	26	1	10	0	1	2	30	4	4
AVJK	Cavendishia_cuatrecasasii	Eudicotyledons	1	1	4	10	0	2	0	69	3	11	0	1	6	63	5	4
AXBO	Sinojackia_xylocarpa	Eudicotyledons	2	2	2	3	0	0	0	33	0	5	0	0	1	38	3	4
BEFC	Manilkara_zapota	Eudicotyledons	2	3	6	4	0	0	0	122	4	21	0	1	4	45	1	3
BNTL	Souroubea_exauriculata	Eudicotyledons	2	4	7	2	1	1	0	45	1	22	0	0	4	61	1	1
DAAD	Ardisia_revoluta	Eudicotyledons	1	1	1	3	1	0	1	29	1	9	0	0	2	33	2	0
FNEN	Phlox_sp.	Eudicotyledons	3	2	2	3	0	3	0	60	0	18	0	1	4	51	4	3
HUSX	Roridula_gorgonias	Eudicotyledons	2	0	2	2	1	3	0	54	2	17	0	0	1	37	3	3
JEXA	Impatiens_balsamifera	Eudicotyledons	6	3	4	2	0	2	0	52	1	23	0	0	6	73	1	2
JPDJ	Symplocos_tinctoria	Eudicotyledons	2	2	5	7	1	3	2	49	2	23	0	1	8	66	1	2
KVFU	Diospyros_malabarica	Eudicotyledons	2	2	1	1	1	1	0	31	0	12	0	1	6	40	2	3
LRTN	Monotropa_uniflora	Eudicotyledons	5	1	3	2	0	3	0	36	1	15	0	1	3	49	3	5
NGRR	Ternstroemia_gymnanthera	Eudicotyledons	2	1	8	5	1	2	0	124	3	20	0	0	3	83	1	2
ODDO	Ardisia_humilis	Eudicotyledons	2	1	1	7	2	6	1	78	2	18	0	1	4	69	1	1
OXYP	Sideroxylon_reclinatum	Eudicotyledons	2	0	4	10	2	2	1	94	4	20	0	1	5	82	2	3
PPPZ	Rhododendron_scopulorum	Eudicotyledons	1	2	4	1	1	0	1	73	3	16	0	0	1	38	2	5
PTFA	Jacquinia_sp.	Eudicotyledons	1	1	3	2	1	1	0	33	0	8	0	0	4	33	2	3
QAUE	Actinidia_chinensis	Eudicotyledons	9	2	7	10	1	1	1	106	1	22	1	4	5	87	1	1
SERM	Sarcodes_sanguinea	Eudicotyledons	2	1	2	2	0	3	0	27	0	11	0	1	5	49	3	4
VKJD	Maesa_lanceolata	Eudicotyledons	2	3	2	6	1	3	3	64	3	18	0	1	5	68	2	3
WRPP	Synsepalum_dulcificum	Eudicotyledons	2	1	4	11	1	1	2	66	1	16	0	2	6	86	1	1
WVMY	Phlox_drummondii	Eudicotyledons	1	0	2	2	0	0	0	29	1	4	0	0	5	20	1	1
WXVX	Rhododendron_groenlandicum	Eudicotyledons	3	1	5	3	1	4	1	131	3	14	0	1	4	58	1	2
YSRZ	Fouquieria_macdougalii	Eudicotyledons	2	2	4	3	2	3	0	45	1	10	0	0	2	61	1	2
CLMX	Escallonia_rubra	Eudicotyledons	1	3	2	6	1	2	1	53	2	13	0	1	3	47	2	5
CLNU	Escallonia_sp._cv._Newport	Eudicotyledons	1	2	3	3	1	0	0	69	2	14	0	1	2	45	4	5
GIPR	Aucuba_japonica	Eudicotyledons	4	1	2	3	1	3	1	21	1	9	0	0	2	19	1	2
SZUO	Eucommia_ulmoides	Eudicotyledons	1	0	3	3	0	1	0	20	1	12	0	1	3	21	3	1
DSUV	Asclepias_curassavica	Eudicotyledons	3	2	3	3	0	2	0	47	2	13	0	0	4	61	4	4
ECTD	Gentiana_acaulis	Eudicotyledons	3	2	1	2	1	2	0	46	0	14	0	0	6	39	2	1
EDEQ	Wrightia_natalensis	Eudicotyledons	2	1	2	2	1	2	0	107	2	20	0	0	2	59	1	1
GGJD	Strychnos_spinosa	Eudicotyledons	2	5	4	8	0	5	1	50	3	20	0	0	8	66	4	5
HGSM	Gelsemium_sempervirens	Eudicotyledons	3	3	4	7	1	1	1	46	1	10	0	0	5	52	3	4
JCLQ	Apocynum_androsaemifolium	Eudicotyledons	1	2	1	4	1	1	0	57	0	11	0	0	5	57	1	1
JGYZ	Holarrhena_pubescens	Eudicotyledons	1	2	1	0	1	0	0	104	5	15	0	0	1	54	1	1
KPUM	Exacum_affine	Eudicotyledons	4	5	5	5	1	2	0	69	3	25	0	0	8	84	2	1
KTWL	unknown	Eudicotyledons	3	1	2	3	0	3	0	57	1	20	0	1	1	43	4	3
MGVU	Allamanda_cathartica	Eudicotyledons	2	0	2	2	1	1	0	15	1	12	0	0	1	16	2	1
PCNH	Psychotria_marginata	Eudicotyledons	2	1	2	4	1	4	2	60	2	15	0	0	4	50	3	1
QEHE	Rauvolfia_tetraphylla	Eudicotyledons	1	2	3	2	1	0	2	76	1	16	1	0	3	49	3	3
UOYN	Catharanthus_roseus	Eudicotyledons	2	1	2	2	1	2	0	35	1	13	0	0	3	39	5	1
WQRD	Galium_boreale	Eudicotyledons	3	2	1	3	1	2	0	95	2	16	0	0	4	50	3	1
YADI	Asclepias_syriaca	Eudicotyledons	2	2	3	7	0	4	0	56	3	17	0	0	3	77	4	1
ZSGF	Psychotria_ipecacuanha	Eudicotyledons	2	2	2	3	1	3	0	66	3	14	0	0	3	74	1	2
QZZU	Pyrenacantha_malvifolia	Eudicotyledons	3	2	3	4	2	2	0	37	4	17	0	0	4	67	1	2
Mimgu_v2.0	Mimulus_guttatus	Eudicotyledons	0	0	0	0	0	0	0	0	0	0	0	0	0	0	0	0
ATYL	Scutellaria_montana	Eudicotyledons	4	1	3	5	0	1	0	89	1	26	0	0	3	66	6	2
AYIY	Ruellia_brittoniana	Eudicotyledons	3	2	4	8	1	0	2	65	0	26	0	0	7	71	5	1
BAHE	Solenostemon_scutellarioides	Eudicotyledons	2	2	3	1	0	1	0	154	2	32	0	0	6	88	4	1
CLRW	Bacopa_caroliniana	Eudicotyledons	4	3	4	3	0	0	1	127	6	18	0	0	2	54	7	4
COBX	Polypremum_procumbens	Eudicotyledons	1	1	1	5	1	3	1	79	1	18	0	0	3	50	2	2
DCCI	Calceolaria_pinifolia	Eudicotyledons	2	1	4	3	0	1	0	69	5	26	0	0	3	66	1	2
DMLT	Vitex_agnus	Eudicotyledons	2	1	1	1	0	1	0	136	2	19	0	0	2	58	2	1
DTNC	Sinningia_tuberosa	Eudicotyledons	2	2	4	4	1	4	1	55	0	16	0	1	7	65	1	3
EAAA	Marrubium_vulgare	Eudicotyledons	3	0	3	4	1	2	0	68	1	18	0	0	5	69	1	1
EDXZ	Schlegelia_violacea	Eudicotyledons	4	5	3	5	1	4	0	86	1	23	0	0	7	74	1	1
EJBY	Anticharis_glandulosa	Eudicotyledons	1	1	2	2	0	0	1	35	1	13	0	0	2	37	1	1
EJCM	Lindenbergia_philippensis	Eudicotyledons	2	2	2	4	1	2	1	55	0	27	0	1	5	84	2	2
EQDA	Salvia_spp.	Eudicotyledons	0	0	0	0	0	0	0	0	0	0	0	0	0	0	0	0
FAMO	Conopholis_americana	Eudicotyledons	3	1	3	2	0	2	0	41	0	19	0	0	3	58	2	3
FDMM	Rosmarinus_officinalis	Eudicotyledons	3	2	4	2	0	0	0	53	0	25	0	0	8	57	2	3
FROP	Epifagus_virginiana	Eudicotyledons	3	1	3	1	0	4	0	55	1	22	0	0	4	52	2	4
FUMQ	Nepeta_cataria	Eudicotyledons	2	3	2	3	0	2	0	67	3	15	0	0	3	85	1	1
FYUH	Lavandula_angustifolia	Eudicotyledons	2	2	2	1	0	0	0	91	2	22	0	0	5	45	5	2
GCFE	Verbena_hastata	Eudicotyledons	1	2	1	5	0	1	0	98	2	20	0	0	3	58	3	2
GDZS	Byblis_gigantea	Eudicotyledons	3	4	5	5	0	6	1	75	4	22	0	0	12	81	2	1
GETL	Pogostemon_sp.	Eudicotyledons	2	2	2	2	0	2	0	147	5	13	0	0	4	74	3	2
GNPX	Oxera_neriifolia	Eudicotyledons	3	2	2	3	0	1	0	102	3	33	0	1	2	69	1	3
GNRI	Digitalis_purpurea	Eudicotyledons	8	5	5	7	2	4	0	75	0	28	0	0	7	89	6	1
GRFT	Buddleja_sp.	Eudicotyledons	1	2	1	2	0	0	0	86	0	23	0	1	1	53	1	2
HRUR	Utricularia_sp.	Eudicotyledons	4	0	4	5	0	2	0	59	2	17	0	0	6	62	10	4
IYDF	Thymus_vulgaris	Eudicotyledons	3	2	2	2	0	1	1	105	2	11	0	1	4	74	1	1
JCMU	Pinguicula_caudata	Eudicotyledons	2	2	6	4	1	4	0	51	2	12	0	0	6	65	1	2
KTAR	Chionanthus_retusus	Eudicotyledons	6	6	11	9	2	3	1	90	4	36	0	0	9	84	6	3
LRRR	Teucrium_chamaedrys	Eudicotyledons	4	1	2	6	0	0	0	115	4	13	0	0	4	73	1	2
MQIV	Phyla_dulcis	Eudicotyledons	2	2	3	5	0	3	2	72	2	24	0	1	7	81	1	1
MXFG	Pinguicula_agnata	Eudicotyledons	3	1	4	0	0	0	1	42	2	17	0	0	2	34	2	4
MZLD	Ligustrum_sinense	Eudicotyledons	2	4	2	6	1	0	0	90	5	21	0	1	4	67	3	1
NBMW	Sanchezia_sp.	Eudicotyledons	5	4	5	14	2	1	1	130	5	38	0	2	11	102	1	2
OWAS	Rehmannia_glutinosa	Eudicotyledons	2	2	4	5	1	1	0	82	3	15	0	1	2	61	2	3
PCGJ	Anisacanthus_quadrifidus	Eudicotyledons	4	1	3	7	1	2	1	57	3	17	0	0	11	82	3	2
PHCE	Prunella_vulgaris	Eudicotyledons	4	5	4	7	1	0	1	71	0	19	0	1	6	77	1	1
PSHB	Lantana_camara	Eudicotyledons	1	0	3	3	0	3	2	45	2	10	0	0	3	32	2	1
PTBJ	Plantago_virginica	Eudicotyledons	2	1	2	2	0	0	0	87	3	19	0	0	1	67	1	2
PUCW	Agastache_rugosa	Eudicotyledons	3	3	2	4	0	3	0	78	2	24	0	1	8	78	1	1
RTNA	Oxera_pulchella	Eudicotyledons	5	3	2	9	1	4	1	84	1	27	0	1	7	80	1	3
RWKR	Saintpaulia_ionantha	Eudicotyledons	3	2	5	1	0	4	0	57	3	24	0	1	7	36	2	2
SIBR	Celsia_arcturus	Eudicotyledons	1	1	6	2	0	2	0	67	1	18	0	0	4	73	1	1
SNNC	Leonurus_japonicus	Eudicotyledons	2	2	4	2	0	2	0	72	2	15	0	0	0	49	1	3
TAGM	Melissa_officinalis	Eudicotyledons	2	2	2	3	0	3	1	59	0	17	0	0	2	41	2	3
TKEK	Mansoa_alliacea	Eudicotyledons	2	5	5	2	2	1	0	51	1	21	0	0	3	59	2	1
TORX	Olea_europaea	Eudicotyledons	3	3	4	6	0	2	1	74	0	20	0	0	6	65	6	3
UCNM	Ajuga_reptans	Eudicotyledons	2	2	2	6	0	4	1	53	3	20	0	1	7	74	1	1
UMUL	Paulownia_fargesii	Eudicotyledons	3	1	3	6	1	3	0	63	0	19	0	0	0	42	2	2
UTQR	Tabebuia_umbellata	Eudicotyledons	2	2	4	8	1	5	1	99	2	25	0	0	6	76	1	1
VYDM	Orobanche_fasciculata	Eudicotyledons	3	1	4	5	1	5	1	31	2	24	0	1	6	74	1	2
WEAC	Strobilanthes_dyeriana	Eudicotyledons	2	1	4	7	1	3	2	79	2	20	0	1	4	57	1	2
WHNV	Micromeria_fruticosa	Eudicotyledons	3	4	2	3	0	0	0	77	3	16	0	1	9	76	1	2
WOHL	Schlegelia_parasitica	Eudicotyledons	3	6	6	6	2	4	0	146	3	35	0	0	10	107	3	4
XAYK	Kigelia_africana	Eudicotyledons	2	4	4	6	1	6	1	44	1	31	0	1	7	65	4	2
XISJ	Antirrhinum_majus	Eudicotyledons	0	1	3	1	1	1	0	29	1	11	0	0	3	30	1	2
XMBA	Poliomintha_bustamanta	Eudicotyledons	0	1	3	2	0	1	1	38	1	14	0	0	1	24	1	0
XRLM	Buddleja_lindleyana	Eudicotyledons	1	1	1	2	0	0	0	73	2	20	0	1	2	47	2	2
XXYA	Verbascum_sp.	Eudicotyledons	3	3	4	2	0	3	0	65	4	25	0	0	2	79	1	3
YKZB	Plantago_maritima	Eudicotyledons	1	2	2	5	0	1	1	76	3	13	0	0	1	49	2	3
YRHD	Antirrhinum_braun	Eudicotyledons	2	2	2	4	0	7	2	44	3	22	0	0	3	72	1	1
YZGX	_unknown	Eudicotyledons	2	2	3	4	0	1	0	26	3	14	0	1	11	64	5	3
ZRIN	Uncarina_grandidieri	Eudicotyledons	1	0	1	0	0	1	0	28	1	11	0	0	4	11	2	1
Solly_iTAGv2.3	Solanum_lycopersicum	Eudicotyledons	0	0	0	0	0	0	0	0	0	0	1	0	0	0	0	0
AHRN	Cuscuta_pentagona	Eudicotyledons	3	1	4	0	0	2	0	53	1	14	0	0	3	71	2	1
AIOU	Brugmansia_sanguinea	Eudicotyledons	2	2	3	3	0	2	1	79	2	19	0	0	6	62	3	2
ALUC	Ipomoea_quamoclit	Eudicotyledons	3	1	3	1	0	0	0	76	1	23	0	0	1	36	3	4
BOLZ	Atropa_belladonna	Eudicotyledons	3	3	5	3	0	0	0	100	6	30	0	1	7	83	2	2
CPOC	Convolvulus_arvensis	Eudicotyledons	4	2	4	2	0	0	0	150	10	24	0	0	3	91	5	6
DLAI	Solanum_lasiophyllum	Eudicotyledons	1	2	1	6	0	2	0	50	2	19	0	0	4	28	4	2
DLJZ	Solanum_ptychanthum	Eudicotyledons	2	1	2	7	0	4	1	83	1	19	0	0	3	63	3	2
EMBR	Ipomoea_pubescens	Eudicotyledons	2	1	2	2	0	0	0	75	1	24	0	0	1	62	1	2
ERWT	Ipomoea_coccinea	Eudicotyledons	2	1	3	2	0	0	0	43	0	17	0	0	3	51	1	3
GHLP	Solanum_dulcamara	Eudicotyledons	2	2	2	6	0	3	1	81	0	21	0	1	3	70	2	2
IZNU	Ipomoea_lobata	Eudicotyledons	2	1	3	1	0	0	0	70	0	18	0	0	1	48	3	2
JNVS	Datura_metel	Eudicotyledons	2	1	2	2	0	4	0	38	2	18	1	0	6	40	2	2
LQJY	Solanum_xanthocarpum	Eudicotyledons	3	2	4	6	1	4	2	63	2	25	0	0	9	77	1	2
LWCK	Lycium_barbarum	Eudicotyledons	2	2	3	5	0	2	0	91	4	25	0	0	7	60	2	3
MKZR	Nicotiana_sylvestris	Eudicotyledons	5	0	2	3	0	2	0	34	0	17	0	0	5	28	1	1
NAUM	Ipomoea_lindheimeri	Eudicotyledons	2	1	2	3	0	0	1	45	1	20	0	0	2	47	4	1
NHAG	Ipomoea_nil	Eudicotyledons	2	1	2	2	0	0	0	52	3	20	0	0	0	40	3	1
NMDZ	Solanum_sisymbriifolium	Eudicotyledons	3	2	2	4	0	0	0	48	1	16	0	0	1	40	3	2
OQBM	Ipomoea_indica	Eudicotyledons	2	1	2	2	0	1	0	75	1	23	0	0	4	48	1	4
OSMU	Lycium_sp.	Eudicotyledons	1	1	2	6	0	1	0	83	1	34	0	0	7	58	2	4
QSLH	Ipomoea_hederacea	Eudicotyledons	3	1	2	4	0	0	0	85	1	13	0	0	3	66	1	2
UGJI	Lycopersicon_cheesmanii	Eudicotyledons	4	0	4	5	0	1	0	54	3	23	1	1	1	49	3	4
VXKB	Ipomoea_purpurea	Eudicotyledons	2	3	3	3	0	2	0	69	4	22	0	0	3	55	2	1
CIAC	Bergenia_sp.	Eudicotyledons	1	2	6	4	0	1	0	73	1	15	0	0	7	56	2	3
CKKR	Astilbe_chinensis	Eudicotyledons	1	1	1	2	0	2	1	80	1	16	0	0	1	46	2	3
CTSS	Tellima_breviflora	Eudicotyledons	1	1	3	1	0	1	0	44	1	7	0	0	1	31	3	3
DAYQ	Mitella_pentandra	Eudicotyledons	4	2	2	5	0	3	0	70	4	18	0	1	4	65	2	2
DRIL	Kalanchoe_crenato	Eudicotyledons	3	1	3	3	1	2	0	52	2	17	0	0	2	59	3	2
ERIA	Heuchera_sanguinea	Eudicotyledons	1	1	2	2	0	0	0	41	1	13	0	0	3	30	1	2
FCBJ	Saxifraga_stolonifera	Eudicotyledons	7	4	5	2	0	2	0	57	2	12	0	0	4	51	3	3
FYTP	Daphniphyllum_macropodum	Eudicotyledons	4	3	2	7	1	4	2	36	2	13	0	2	3	40	3	2
HQRJ	Loropetalum_chinense	Eudicotyledons	2	2	2	6	2	5	1	79	3	20	1	1	6	79	4	3
HTIP	Paeonia_lactiflora	Eudicotyledons	1	0	2	2	1	0	0	63	1	13	0	0	3	47	3	4
IUSR	Myriophyllum_aquaticum	Eudicotyledons	5	3	2	11	1	1	0	52	6	15	0	1	4	53	3	3
KWGC	Crassula_perforata	Eudicotyledons	3	2	1	2	1	1	0	73	4	10	0	0	2	49	3	3
NUZN	Cercidiphyllum_japonicum	Eudicotyledons	2	3	2	4	0	2	0	65	0	13	0	1	2	65	3	1
OOVX	Boykinia_jamesii	Eudicotyledons	1	2	4	3	0	3	0	40	1	10	0	0	2	29	2	2
SLOI	Tiarella_polyphylla	Eudicotyledons	0	2	4	2	1	2	1	48	3	6	0	1	3	29	2	1
SYHW	Ribes_aff._giraldii	Eudicotyledons	1	1	3	0	0	1	0	42	0	8	0	0	1	30	2	2
TOKV	Aphanopetalum_resinosum	Eudicotyledons	3	2	2	1	0	0	0	77	1	14	0	1	5	36	1	3
UHBY	Oresitrophe_rupifraga	Eudicotyledons	3	0	6	2	1	4	0	98	4	28	0	0	4	77	3	1
UWFU	Itea_virginica	Eudicotyledons	1	2	1	0	0	2	0	39	3	9	0	0	3	33	3	3
YKFU	Peltoboykinia_watanabei	Eudicotyledons	2	2	6	2	1	2	0	90	2	19	0	0	1	67	3	2
YKQR	Hamamelis_virginiana	Eudicotyledons	2	1	2	3	1	0	1	65	3	19	0	0	3	47	2	2
ZJUL	Rhodiola_rosea	Eudicotyledons	3	2	2	7	1	1	1	73	3	20	0	0	5	65	1	2
Carpa_ASGPBv0.4	Carica_papaya	Eudicotyledons	0	0	0	0	0	0	0	0	0	0	1	0	0	0	0	0
Arath_TAIR10	Arabidopsis_thaliana	Eudicotyledons	0	0	0	0	0	0	0	0	0	0	1	0	0	0	0	0
BXBF	Draba_sachalinensis	Eudicotyledons	3	1	3	7	0	1	1	70	0	6	0	0	2	49	3	2
CRNC	Limnanthes_douglasii	Eudicotyledons	2	1	4	4	1	0	0	48	1	8	0	0	2	46	2	3
CSUV	Cochlearia_officinalis	Eudicotyledons	3	1	3	7	0	0	1	55	2	7	1	1	5	45	1	5
CZPV	Moringa_oleifera	Eudicotyledons	1	2	2	7	1	6	1	40	2	10	0	2	3	56	1	2
DZTK	Batis_maritima	Eudicotyledons	4	2	1	7	0	1	0	39	2	6	0	0	4	31	3	1
GTSV	Draba_hispida	Eudicotyledons	2	1	2	0	0	0	0	57	1	5	0	0	0	22	2	0
HABV	Draba_aizoides	Eudicotyledons	3	1	1	3	0	0	0	25	0	6	0	0	0	9	1	0
HYZL	Akania_lucens	Eudicotyledons	2	6	8	9	1	1	3	107	3	21	0	1	8	82	5	1
IPWB	Brassica_nigra	Eudicotyledons	6	4	4	8	0	1	0	58	0	8	1	0	7	58	3	1
JOIS	Koeberlinia_spinosa	Eudicotyledons	0	1	3	4	0	0	0	2	0	3	0	0	0	10	0	0
LAPO	Draba_oligosperma	Eudicotyledons	4	1	2	4	1	0	1	88	4	13	0	0	2	44	3	1
LJQF	Draba_ossetica	Eudicotyledons	2	1	1	3	0	0	0	32	2	5	0	0	1	18	1	3
LVUS	Cleome_violacea	Eudicotyledons	3	1	3	3	2	2	0	44	0	7	0	0	5	50	2	1
MYZV	Tropaeolum_peregrinum	Eudicotyledons	3	1	6	5	0	1	1	59	0	14	1	2	3	52	2	2
QSKP	Polanisia_trachysperma	Eudicotyledons	2	1	3	4	1	1	0	48	1	11	0	1	4	56	3	4
RTTY	Salvadora_sp.	Eudicotyledons	2	2	2	6	1	1	0	59	1	13	0	1	3	87	1	1
SWPE	Reseda_odorata	Eudicotyledons	2	2	4	7	1	2	0	57	2	20	0	0	5	69	1	2
TZWR	Arabis_alpina	Eudicotyledons	3	2	2	10	0	1	0	80	3	8	0	1	3	74	2	3
UAXP	Gyrostemon_ramulosus	Eudicotyledons	2	2	4	5	0	0	0	81	1	29	0	0	2	67	1	1
UPZX	Cleome_viscosa	Eudicotyledons	2	1	2	4	1	1	0	52	0	7	0	0	5	42	1	1
UVQL	Draba_magellanica	Eudicotyledons	2	0	1	3	0	0	0	24	0	7	0	0	2	21	1	0
VDKG	Cleome_gynandra	Eudicotyledons	4	3	4	7	0	0	2	51	2	12	0	1	2	62	2	2
VMNH	Sinapis_alba	Eudicotyledons	2	2	5	11	0	4	1	38	3	11	0	2	7	37	1	1
IHCQ	Crossopetalum_rhacoma	Eudicotyledons	2	2	3	3	1	1	0	58	1	7	0	0	2	21	2	4
MFEA	Stackhousia_spathulata	Eudicotyledons	2	3	1	2	1	1	0	6	0	0	0	0	1	16	0	1
PTLU	Staphylea_trifolia	Eudicotyledons	4	2	4	8	1	4	1	108	5	17	0	1	4	103	3	2
VYGG	Stachyurus_praecox	Eudicotyledons	0	2	4	1	0	0	0	17	0	11	0	0	0	21	1	0
AXAF	Thladiantha_villosula	Eudicotyledons	2	0	0	1	0	0	0	10	0	6	0	0	3	12	1	0
NNGU	Coriaria_nepalensis	Eudicotyledons	3	5	5	6	0	0	0	75	2	30	0	1	7	83	1	6
OCTM	Begonia_sp.	Eudicotyledons	5	2	4	4	0	8	1	60	3	18	0	3	11	72	1	2
CMFF	Lupinus_polyphyllus	Eudicotyledons	1	0	2	4	0	0	0	15	0	5	0	0	1	16	2	2
GEHT	Gleditsia_triacanthos	Eudicotyledons	3	3	5	10	3	6	2	14	1	15	0	3	8	38	1	1
HJMP	Astragalus_membranaceus	Eudicotyledons	1	3	1	5	0	1	0	66	2	20	0	0	7	58	1	2
JETM	Bauhinia_tomentosa	Eudicotyledons	5	1	2	3	0	0	0	93	2	36	0	1	3	69	1	1
JTQQ	Glycyrrhiza_lepidota	Eudicotyledons	2	1	4	5	0	2	0	68	1	21	0	0	6	73	3	2
KEGA	Glycine_soja	Eudicotyledons	6	5	3	3	0	3	0	158	8	43	0	2	8	171	2	6
KNMB	Lathyrus_sativus	Eudicotyledons	4	3	4	6	1	0	0	36	1	13	0	1	3	48	3	2
KZED	Senna_hebecarpa	Eudicotyledons	2	2	3	7	0	2	0	15	0	3	0	1	2	20	1	1
MYMP	Astragalus_propinquus	Eudicotyledons	4	2	1	4	0	1	0	69	0	19	0	0	7	42	2	2
NXOH	Apios_americana	Eudicotyledons	2	6	5	4	1	1	0	19	0	12	0	1	6	39	1	0
OHAE	Polygala_lutea	Eudicotyledons	2	3	5	5	0	3	0	77	1	20	0	3	4	61	4	3
OQHZ	Quillaja_saponaria	Eudicotyledons	3	5	2	9	1	4	0	82	3	11	0	2	4	70	5	3
PEZP	Glycyrrhiza_glabra	Eudicotyledons	2	4	4	9	1	0	1	81	3	24	0	0	2	86	2	1
PJSX	Acacia_pycnantha	Eudicotyledons	2	4	4	12	1	5	3	66	2	21	0	1	7	70	2	1
QZXQ	Gymnocladus_dioicus	Eudicotyledons	2	3	5	5	0	1	0	20	2	11	0	2	5	39	2	2
RKFX	Cercis_canadensis	Eudicotyledons	2	4	3	5	1	3	0	45	2	14	0	2	5	43	4	3
RKLL	Copaifera_officinalis	Eudicotyledons	3	2	4	2	0	0	0	69	3	11	0	0	1	50	1	1
RMWJ	Wisteria_floribunda	Eudicotyledons	1	4	2	3	1	0	0	0	0	2	0	0	0	7	0	0
SLYR	Cladrastis_lutea	Eudicotyledons	4	2	7	12	1	8	0	55	0	11	0	4	8	64	3	4
SUAK	Codariocalyx_motorius	Eudicotyledons	2	3	4	7	1	3	0	36	2	22	0	1	3	65	1	1
TTRG	Lupinus_angustifolius	Eudicotyledons	2	3	4	5	2	5	0	48	1	18	0	0	8	56	2	2
TVSH	Bituminaria_bituminosa	Eudicotyledons	3	3	2	7	2	4	0	63	3	26	0	1	5	70	2	3
VHZV	Gleditsia_sinensis	Eudicotyledons	4	4	7	2	0	1	0	124	3	20	0	3	2	73	4	1
VLNB	Gompholobium_polymorphum	Eudicotyledons	2	5	4	5	0	6	0	64	3	27	1	2	5	48	4	1
XOOE	Desmanthus_illinoensis	Eudicotyledons	0	1	4	1	0	0	0	12	0	4	0	0	0	12	0	1
ZCDJ	Acacia_argyrophylla	Eudicotyledons	2	5	3	10	1	3	2	83	3	22	0	1	4	67	2	2
ZSSR	Xanthocercis_zambesiaca	Eudicotyledons	3	3	5	7	0	1	0	84	3	26	0	1	3	81	1	2
Phavu_v1.0	Phaseolus_vulgaris	Eudicotyledons	0	0	0	0	0	0	0	0	0	0	1	0	0	0	0	0
CWZU	Betula_pendula	Eudicotyledons	1	2	2	4	0	0	1	82	4	12	0	0	3	46	4	3
DXQW	Juglans_nigra	Eudicotyledons	3	4	7	9	1	2	0	50	3	18	0	0	4	85	3	1
HENI	Quercus_shumardii	Eudicotyledons	2	2	2	4	1	5	1	49	0	18	0	1	4	44	4	2
INSP	Myrica_cerifera	Eudicotyledons	2	2	2	5	1	1	1	45	1	10	0	0	2	51	2	3
LNER	Casuarina_equisetifolia	Eudicotyledons	2	3	3	5	0	1	0	43	3	19	0	1	3	57	4	1
LWDA	Alnus_serrulata	Eudicotyledons	2	2	3	6	1	5	1	56	3	14	0	1	5	47	2	1
NHUA	Castanea_crenata	Eudicotyledons	2	2	3	6	1	3	1	82	1	21	0	1	3	73	1	1
SVVG	Fagus_sylvatica	Eudicotyledons	4	3	2	5	0	1	0	116	0	17	0	0	3	57	4	1
TJLC	Nothofagus_obliqua	Eudicotyledons	2	3	2	6	1	2	1	70	1	15	0	1	3	65	1	1
UZWG	Castanea_pumila	Eudicotyledons	2	2	2	6	1	6	2	71	1	18	0	1	5	65	3	2
HDWF	Francoa_appendiculata	Eudicotyledons	2	1	4	5	1	3	1	58	1	23	0	1	7	77	2	3
YGCX	Geranium_maculatum	Eudicotyledons	5	3	6	5	0	1	0	76	2	19	0	0	6	70	3	6
WWKL	Tapiscia_sinensis	Eudicotyledons	3	2	4	2	0	1	0	27	2	9	0	0	4	42	3	4
AEPI	Linum_leonii	Eudicotyledons	2	0	2	2	1	2	1	70	1	21	0	1	4	65	1	1
AXPJ	Linum_flavum	Eudicotyledons	1	1	2	0	0	0	1	26	2	8	0	0	1	22	0	3
BHYC	Linum_lewisii	Eudicotyledons	2	2	3	3	1	2	0	64	2	22	0	1	4	73	1	1
BNDE	Hypericum_perforatum	Eudicotyledons	4	2	2	6	0	3	0	89	3	24	0	1	4	76	1	3
BVOF	Linum_perenne	Eudicotyledons	2	1	2	3	0	3	0	74	3	22	0	1	3	84	1	1
CKDK	Ochna_serrulata	Eudicotyledons	2	3	3	7	0	0	0	80	2	32	0	0	5	77	2	1
COAQ	Malesherbia_fasciculata	Eudicotyledons	3	2	2	5	1	4	1	32	3	8	0	0	7	59	1	1
EZZT	Passiflora_edulis	Eudicotyledons	4	4	4	6	0	3	0	38	0	15	0	1	5	51	2	3
FWCQ	Garcinia_oblongifolia	Eudicotyledons	1	1	3	2	1	1	0	48	0	12	0	1	1	48	3	3
GLVK	Salix_eriocephala	Eudicotyledons	3	5	5	8	2	7	0	69	5	20	0	2	5	82	2	7
HBUQ	Licania_michauxii	Eudicotyledons	2	1	1	3	0	0	0	81	1	11	0	0	2	41	3	2
HNCF	Linum_hirsutum	Eudicotyledons	3	1	3	5	0	2	1	81	0	15	0	0	4	67	2	1
IEPQ	Salix_dasyclados	Eudicotyledons	5	4	2	10	1	4	0	69	5	19	0	0	7	63	3	6
INQX	Salix_acutifolia	Eudicotyledons	7	3	0	9	0	1	1	69	6	14	0	3	6	56	2	7
KCPT	Linum_macraei	Eudicotyledons	5	2	2	3	0	0	1	80	4	20	0	1	3	68	3	4
KKDQ	Salix_viminalis	Eudicotyledons	3	4	6	7	1	4	1	88	4	24	0	3	6	83	2	6
LFOG	Salix_purpurea	Eudicotyledons	5	3	5	9	1	2	1	51	3	23	0	0	5	65	2	4
LPGY	Viola_tricolor	Eudicotyledons	4	2	5	7	0	2	0	117	4	19	0	2	4	89	3	2
MYVH	Linum_grandiflorum	Eudicotyledons	3	2	1	2	0	3	0	59	4	17	0	1	4	59	1	2
NFXV	Mammea_americana	Eudicotyledons	1	3	5	3	1	1	1	55	1	15	0	1	1	49	2	3
NJLF	Viola_canadensis	Eudicotyledons	3	1	3	2	0	0	0	65	2	14	0	0	2	57	1	1
OODC	Linum_bienne	Eudicotyledons	2	3	1	3	0	1	2	19	0	9	0	0	3	30	1	1
OSIP	Garcinia_livingstonei	Eudicotyledons	1	3	2	1	0	1	0	65	3	12	0	0	3	20	2	2
PAZJ	Ricinus_communis	Eudicotyledons	3	2	3	6	0	1	0	35	1	11	0	1	2	37	3	3
POZS	Linum_usitatissimum	Eudicotyledons	5	5	2	7	0	4	1	120	4	29	0	0	5	116	2	1
PXYR	Euphorbia_pekinensis	Eudicotyledons	1	0	3	2	0	0	0	66	0	13	0	1	4	38	1	3
RHAU	Euphorbia_mesembryanthemifolia	Eudicotyledons	4	1	3	5	0	0	0	71	3	18	0	1	6	79	1	1
RPPC	Erythroxylum_coca	Eudicotyledons	4	6	3	4	0	0	0	73	4	16	0	0	4	81	1	1
RVGH	Drypetes_deplanchei	Eudicotyledons	2	2	2	10	1	5	2	31	3	21	0	2	6	53	2	2
RZTJ	Salix_fargesii	Eudicotyledons	1	5	5	5	1	6	0	72	4	21	0	0	9	71	4	3
SIZE	Passiflora_caerulea	Eudicotyledons	1	3	3	11	1	4	2	50	3	20	0	1	5	72	1	1
TDTF	Salix_sachalinensis	Eudicotyledons	2	4	2	10	1	2	1	63	2	25	0	2	4	70	2	8
TVCU	Ochna_mossambicensis	Eudicotyledons	2	3	3	3	2	0	1	17	0	6	0	0	3	33	3	1
TXMP	Linum_strictum	Eudicotyledons	2	1	2	3	0	5	0	64	0	15	0	1	3	61	1	2
VNMY	Bischofia_javanica	Eudicotyledons	3	2	5	12	3	3	1	59	1	17	0	2	3	69	2	1
VVPY	Croton_tiglium	Eudicotyledons	3	1	2	4	0	1	0	62	1	16	0	1	2	42	2	4
VXOD	Linum_tenuifolium	Eudicotyledons	1	1	1	3	0	3	1	62	1	9	0	0	4	69	1	1
XNLP	Manihot_grahamii	Eudicotyledons	4	4	4	5	2	2	0	42	2	14	0	2	6	51	1	1
XPBC	Galphimia_gracilis	Eudicotyledons	7	5	5	10	1	3	0	73	2	25	0	1	5	93	1	5
YGAT	Phyllanthus_sp.	Eudicotyledons	3	2	2	4	0	2	1	44	3	8	0	1	2	66	2	3
ZBVT	Chrysobalanus_icaco	Eudicotyledons	3	3	2	5	0	2	0	65	2	13	0	1	4	66	2	2
ZIWB	Passiflora	Eudicotyledons	0	2	3	2	2	1	0	7	0	2	0	0	3	15	1	1
ZTLR	Rhizophora_mangle	Eudicotyledons	6	4	4	4	1	1	1	43	2	21	0	1	3	52	1	4
Manes_v4.1	Manihot_esculenta	Eudicotyledons	0	0	0	0	0	0	0	0	0	0	2	0	0	0	0	0
Poptr_v3.0	Populus_trichocarpa	Eudicotyledons	0	0	0	0	0	0	0	0	0	0	1	0	0	0	0	0
ATFX	Muntingia_calabura	Eudicotyledons	1	2	2	6	0	5	2	49	3	11	0	0	3	49	3	3
AWJM	Edgeworthia_papyrifera	Eudicotyledons	1	1	4	3	0	1	0	53	2	13	0	0	4	42	3	1
KPTE	Bixa_orellana	Eudicotyledons	3	1	3	7	0	4	2	72	5	13	0	1	3	56	2	2
OLXF	Hibiscus_cannabinus	Eudicotyledons	5	7	10	11	1	3	1	50	2	11	0	0	6	70	7	3
PKMO	Cistus_inflatus	Eudicotyledons	3	2	2	3	1	0	0	43	0	16	0	0	5	43	5	3
PUDI	Daphne_giraldii	Eudicotyledons	1	1	1	2	0	0	0	73	2	12	0	0	4	45	2	2
WMUK	Schizolaena_sp.	Eudicotyledons	4	4	5	7	1	4	1	83	4	22	1	1	5	80	8	1
WYIG	Dombeya_burgessiae	Eudicotyledons	3	2	4	5	0	0	0	151	3	16	0	4	5	93	3	2
ZSAB	Hoheria_angustifolia	Eudicotyledons	5	1	3	2	0	0	0	68	2	21	0	0	3	45	3	2
Theca_v1.1	Theobroma_cacao	Eudicotyledons	0	0	0	0	0	0	0	0	0	0	0	0	0	0	0	0
AJJE	Terminalia_neotaliala	Eudicotyledons	4	0	3	1	0	0	0	67	0	18	0	0	3	28	1	2
ARYD	Oenothera_laciniata	Eudicotyledons	5	3	3	7	0	0	0	73	2	15	0	1	4	71	1	1
AXNH	Oenothera_filiformis	Eudicotyledons	3	3	2	5	0	0	2	81	1	15	0	0	3	66	1	1
AYMT	Eucalyptus_leucoxylon	Eudicotyledons	1	2	1	2	0	0	1	10	0	10	0	0	2	23	2	1
BZDF	Oenothera_biennis	Eudicotyledons	5	4	1	7	0	0	1	74	2	11	0	1	5	79	1	1
CJGZ	Oenothera_nana	Eudicotyledons	3	1	2	3	0	0	0	39	0	10	0	0	3	47	4	3
DZLN	Oenothera_picensis	Eudicotyledons	1	2	2	4	0	0	0	74	4	10	0	0	1	53	1	2
EQYT	Oenothera_berlandieri	Eudicotyledons	4	3	2	3	0	0	0	63	2	10	0	0	3	49	1	2
FEDW	Epilobium_sp.	Eudicotyledons	2	4	3	1	0	0	0	48	1	22	0	0	2	44	2	3
FGDU	Syzygium_paniculatum	Eudicotyledons	0	2	1	2	0	1	0	70	1	15	0	0	3	42	3	2
GVCB	Oenothera_affinis	Eudicotyledons	5	4	3	4	0	0	0	59	3	14	0	0	3	60	1	1
HKMQ	Oenothera_villaricae	Eudicotyledons	5	2	4	2	0	0	1	54	3	11	0	0	2	44	3	2
IDAU	Oenothera_elata	Eudicotyledons	4	2	2	3	0	0	0	47	1	11	0	0	4	57	2	2
IMZV	Oenothera_grandis	Eudicotyledons	6	3	4	7	0	0	1	68	4	15	0	1	3	73	1	1
JKNQ	Oenothera_suffulta_suffulta	Eudicotyledons	3	2	2	4	0	0	0	61	1	11	0	0	2	54	2	3
KBRW	Oenothera_clelandii	Eudicotyledons	2	1	2	3	0	0	0	38	4	11	0	0	3	40	3	4
NEBM	Syzygium_micranthum	Eudicotyledons	2	2	1	6	0	2	0	89	6	21	1	1	4	79	2	1
PMTB	Oenothera_gaura	Eudicotyledons	6	2	3	8	0	1	1	90	2	14	0	0	5	78	1	2
RJNQ	Lagerstroemia_indica	Eudicotyledons	4	3	3	5	1	0	2	75	6	27	0	1	7	57	2	3
SJAN	Oenothera_serrulata	Eudicotyledons	2	2	2	1	0	0	0	83	0	11	0	0	2	53	4	2
SWGX	Tetrazygia_bicolor	Eudicotyledons	4	1	2	4	0	3	0	31	2	9	0	1	4	33	2	2
TLCA	Oenothera_speciosa	Eudicotyledons	4	3	3	4	0	0	1	75	2	15	0	2	4	78	1	1
UJGI	Oenothera_rosea	Eudicotyledons	5	2	2	7	0	0	1	99	2	18	0	0	3	91	4	1
WWQZ	Medinilla_magnifica	Eudicotyledons	4	3	3	9	0	5	1	72	1	20	0	0	6	80	2	2
YHLF	Oenothera_rhombipetala	Eudicotyledons	4	1	2	4	0	0	1	33	1	10	0	0	2	45	3	2
YNUE	Punica_granatum	Eudicotyledons	2	2	2	6	0	1	0	78	5	18	0	1	5	81	1	2
ZINQ	Oenothera_grandiflora	Eudicotyledons	5	2	3	4	0	0	1	73	4	15	0	0	5	70	1	1
Eucgr_v1.1	Eucalyptus_grandis	Eudicotyledons	0	0	0	0	0	0	0	0	0	0	0	0	0	0	0	0
JHCN	Oxalis_sp.	Eudicotyledons	3	2	3	3	1	3	0	68	2	12	0	0	6	49	3	4
THHD	Elaeocarpus_sylvestris	Eudicotyledons	3	2	2	6	1	5	1	59	5	22	0	0	3	75	2	1
TIUZ	Cunonia_capensis	Eudicotyledons	2	2	3	5	1	6	1	61	2	11	0	0	3	66	1	1
YZVJ	Cephalotus_follicularis	Eudicotyledons	4	1	2	2	0	0	0	22	0	13	0	0	3	41	2	2
ACFP	Boehmeria_nivea	Eudicotyledons	3	2	1	2	0	0	0	33	0	10	0	1	0	33	1	1
AQGE	Humulus_lupulus	Eudicotyledons	3	4	1	3	0	0	0	70	3	12	0	0	4	50	3	4
BJSW	Cannabis_sativa	Eudicotyledons	2	2	1	4	0	3	0	56	1	16	0	1	3	75	1	1
BLVL	Sorbus_koehneana	Eudicotyledons	1	1	1	1	0	0	0	47	2	5	0	0	0	16	0	1
CQMG	Ulmus_alata	Eudicotyledons	2	2	1	2	1	0	1	45	1	14	0	0	2	46	4	1
DHAW	Geum_quellyon	Eudicotyledons	2	2	3	7	0	0	0	55	1	9	0	0	2	48	2	3
EAVM	Amelanchier_canadensis	Eudicotyledons	2	2	4	3	0	1	1	111	2	13	0	0	4	54	3	3
EDHN	Ficus_religiosa	Eudicotyledons	2	2	1	6	0	4	2	55	1	12	0	1	4	69	1	1
EILE	Rhamnus_japonica	Eudicotyledons	2	2	4	6	0	4	1	58	3	13	0	1	4	53	1	2
IANR	Rosa_palustris	Eudicotyledons	2	1	2	6	0	2	0	98	2	18	0	1	5	78	3	1
KYAD	Celtis_occidentalis	Eudicotyledons	2	2	1	7	1	5	1	79	3	15	0	1	4	84	1	1
NCVK	Prunus_prostrata	Eudicotyledons	3	2	4	1	1	0	0	71	1	18	0	0	2	31	1	1
QIEH	Cotoneaster_transcaucasicus	Eudicotyledons	2	3	5	5	0	0	0	54	1	15	0	0	1	49	2	3
QNOC	Sanguisorba_minor	Eudicotyledons	3	1	1	2	0	0	0	37	0	7	0	0	0	25	4	2
RBYC	Elaeagnus_pungens	Eudicotyledons	4	2	2	4	0	3	0	54	2	21	0	2	4	69	5	1
SQCF	Dryas_octopetala	Eudicotyledons	1	1	2	3	0	1	0	69	1	10	0	0	2	56	3	3
SXCE	Physocarpus_opulifolius	Eudicotyledons	2	1	2	4	1	1	0	51	4	13	0	0	3	60	4	1
TJQY	Kerria_japonica	Eudicotyledons	3	2	2	5	1	1	1	62	3	15	0	0	3	54	2	5
VCIN	Malus_baccata	Eudicotyledons	1	2	2	4	0	2	0	76	0	10	0	1	2	30	3	2
WKCY	Urtica_dioica	Eudicotyledons	2	2	1	7	1	3	3	68	2	8	0	1	3	83	1	1
WVEF	Rhamnus_caroliniana	Eudicotyledons	3	3	2	10	0	3	2	33	0	12	0	1	3	53	3	1
XFFT	Cercocarpus_ledifolius	Eudicotyledons	3	1	2	0	0	0	0	73	3	10	0	0	1	60	1	4
XVJB	Morus_nigra	Eudicotyledons	2	2	1	5	1	1	0	68	2	17	0	1	4	71	1	1
ZHEE	Ziziphus_jujuba	Eudicotyledons	1	2	5	2	0	0	0	49	0	9	0	0	2	46	3	5
ZPKK	Aruncus_dioicus	Eudicotyledons	1	1	2	1	0	1	0	34	0	6	0	0	1	24	1	1
Prupe_v1.0	Prunus_persica	Eudicotyledons	0	0	0	0	0	0	0	0	0	0	2	0	0	0	0	0
BCAA	Kirkia_wilmsii	Eudicotyledons	2	2	3	3	1	3	1	67	3	12	0	0	3	58	2	3
FCCA	Boswellia_sacra	Eudicotyledons	3	1	3	5	0	1	0	93	0	10	0	1	3	72	1	2
HBHB	Aesculus_pavia	Eudicotyledons	2	2	5	12	1	2	0	51	3	17	0	1	6	59	5	5
IKFD	Quassia_amara	Eudicotyledons	3	1	2	5	0	3	1	49	2	16	0	0	4	87	2	1
JSZD	Bursera_simaruba	Eudicotyledons	4	2	3	4	1	1	0	43	1	8	0	0	0	45	2	3
OBTI	Peganum_harmala	Eudicotyledons	1	2	2	3	0	3	0	47	1	10	0	1	3	54	1	1
QICX	Ailanthus_altissima	Eudicotyledons	9	5	5	9	0	3	0	67	0	18	0	1	5	70	7	2
RJIM	Melia_azedarach	Eudicotyledons	2	2	1	10	1	4	1	27	2	11	0	1	3	43	3	2
UHJR	Citrus_x_paradisi	Eudicotyledons	1	1	2	4	1	0	2	15	2	5	0	0	3	28	2	1
UVDC	Azadirachta_indica	Eudicotyledons	3	4	3	3	0	2	0	57	1	10	0	2	2	54	4	3
VFFP	Acer_negundo	Eudicotyledons	2	2	2	8	1	4	0	107	0	15	0	1	2	74	1	1
WAXR	Litchi_chinensis	Eudicotyledons	1	1	2	2	0	2	0	48	1	22	0	0	2	54	3	1
YUOM	Rhus_radicans	Eudicotyledons	5	1	2	4	1	1	0	85	1	11	0	0	3	77	1	1
BBBA	Tetrastigma_obtectum	Eudicotyledons	2	1	3	2	0	0	0	33	1	10	0	2	1	26	3	2
BGZG	Cissus_quadrangularis	Eudicotyledons	3	1	3	1	0	1	0	74	0	9	0	1	2	37	2	1
SZPD	Tetrastigma_voinierianum	Eudicotyledons	1	1	5	0	3	1	0	111	3	10	0	3	2	44	3	2
Vitvi_Genoscope.12X	Vitis_vinifera	Eudicotyledons	0	0	0	0	0	0	0	0	0	0	0	0	0	0	0	0
KVAY	Tribulus_eichlerianus	Eudicotyledons	1	2	1	4	0	1	2	19	0	12	0	0	0	19	2	2
UDUT	Larrea_tridentata	Eudicotyledons	2	0	2	1	0	0	0	49	2	11	0	0	3	41	1	3
ZHMB	Krameria_lanceolata	Eudicotyledons	1	1	1	7	2	3	1	31	4	13	0	1	2	56	2	3
